# Supplementary material for: Development and validation of a tumor immune cell infiltration-related gene signature for recurrence prediction by weighted gene co-expression network analysis in prostate cancer
Source: Front Genet. 2023 Mar 16;14:1067172. doi: 10.3389/fgene.2023.1067172 (PMC10061146; doi:10.3389/fgene.2023.1067172)
Supplement: Supplementary file 1 [file DataSheet1.ZIP › SI/supplementary Table.xlsx]

## Sheet: S1
Table S1. Clinical co-variates of the training and validation cohorts.
Characteristics	Training Cohort			Validation Cohort
	(TCGA-PRAD, N =494)			(GSE116918, N =248)
	high risk	low risk	p	high risk	low risk	p
	(N =247)	(N =247)		(N =124)	(N =124)
Age			0.037			0.894
≤65	165(66.8%)	186(75.3%)		44(35.5%)	43(34.7%)
＞65	82(33.2%)	61(24.7%)		80(64.5%)	81(65.3%)
T-stage			＜0.01			0.436
T1	0	0		25(20.2%)	26(21%)
T2	66(27.2%)	121(49.6%)		33(26.6%)	43(34.7%)
T3	171(70.4%)	119(48.8%)		51(41.1%)	41(33.1%)
T4	6(2.5%)	4(1.6%)		1(0.8%)	3(2.4%)
unknow	4(1.6%)	3(1.2%)		14(11.3%)	11(8.9%)
N-stage			＜0.01
N0	161(65.2%)	183(74.1%)		-	-
N1	58(23.5%)	19(7.7%)		-	-
unknow	28(11.3%)	45(18.2%)		-	-
M-stage
M0	228(92.3%)	225(90.7%)		-	-
M1	3(1.2%)	0		-	-
unknow	16(6.5%)	23(9.3%)		-	-
Gleason score			＜0.01			0.811
6	11(4.5%)	34(13.8%)		20(16.1%)	22(17.7%)
7	88(35.6%)	158(64%)		48(38.7%)	51(41.1%)
≥8	148(59.9%)	55(22.3%)		56(45.2%)	51(41.1%)
Diease progress			＜0.01			0.026
No progress	175 (70.9%)	226(91.5%)		108(87.1%)	118(95.2%)

## Sheet: S2
Table S2. Identification of prognostic associated activated dendritic cells-related genes in TCGA-PRAD.
gene	coef	HR	HR.95L	HR.95H	p value
STX4	0.89141	3.309	1.945	5.629	< 0.01
UBE2S	0.618204	2.506	1.782	3.524	< 0.01
EMC6	0.426984	1.993	1.411	2.815	< 0.01
EMD	0.694411	6.405	3.095	13.254	< 0.01
NUCB1	-0.62842	0.526	0.338	0.818	< 0.01
GCAT	-0.631603	0.593	0.42	0.837	< 0.01

## Sheet: S3
Table S3: The Results of CIBERSORT algorithm.
Mixture	B cells naive	B cells memory	Plasma cells	T cells CD8	T cells CD4 memory resting	T cells CD4 memory activated	T cells follicular helper	T cells regulatory (Tregs)	T cells gamma delta	NK cells resting	NK cells activated	Monocytes	Macrophages M0	Macrophages M1	Macrophages M2	Dendritic cells resting	Dendritic cells activated	Mast cells resting	Mast cells activated	Eosinophils	Neutrophils	P-value	Correlation	RMSE
TCGA-G9-6362-11A-01R-1789-07	0.130968	0	0.242639	0.0451211	0.209839	0	0.0162271	0	0.0115936	0	0.0662421	0	0	0.0362557	0.127461	0.00594832	0	0.107705	0	0	0	0.906	-0.0250225	1.07475
TCGA-HC-8259-11A-01R-2263-07	0.0763473	0	0.187341	0.0568964	0.219269	0	0.0650692	0	0	0	0.0348949	0.0160988	0	0.0762685	0.0678707	0.0784701	0	0.113918	0	0	0.00755586	0.272	0.0602345	1.04332
TCGA-EJ-7330-11A-01R-2118-07	0.0698814	0	0.0310723	0.140841	0.213899	0	0.0290229	0	0.012945	0	0.0171314	0.0490419	0.0115626	0.0463085	0.102504	0.0888616	0.00731991	0.164864	0.00516155	0	0.00958287	0.034	0.161483	1.01441
TCGA-HC-7819-11A-01R-2118-07	0.00330658	0	0.192857	0.0380213	0.291193	0	0.00897023	0.000149915	0	0	0.0657563	0.0152243	0.109076	0.0287121	0.00464397	0.0028482	0.00928723	0.229954	0	0	0	0.254	0.0639011	1.0562
TCGA-EJ-7793-11A-01R-2263-07	0.0696201	0	0.0673512	0.106118	0.300642	0.0343465	0	0	0	0.0112738	0	0.0763971	0	0.0524197	0.104553	0.0342005	0	0.13624	0	0	0.00683801	0.097	0.111313	1.03242
TCGA-EJ-7331-11A-01R-2118-07	0.0422401	0	0.0436372	0.0630392	0.304977	0	0.0125462	0.0137507	0	0	0.0161287	0.0258018	0	0.0745994	0.108653	0.063091	0	0.211402	0	0	0.020134	0.027	0.181168	1.00947
TCGA-G9-6342-11A-02R-1965-07	0.0622682	0	0.219755	0.254529	0.133488	0	0.0509655	0.00290946	0	0	0.0743673	0.0126073	0.0110313	0.0504997	0.0383018	0.0146123	0	0.0746653	0	0	0	0.43	0.0350897	1.0767
TCGA-EJ-7785-11A-01R-2118-07	0.0738408	0	0.0557575	0.0440684	0.315126	0	0.0532253	0	0.0275876	0	0.0451817	0.00796028	0	0.0528012	0.102317	0.048209	0	0.173925	0	0	0	0.091	0.116583	1.03706
TCGA-HC-7737-11A-02R-2118-07	0.14084	0	0.171339	0.052994	0.0838577	0	0.00724719	0.0385066	0.0187121	0	0.0468933	0	0	0.0176665	0.159827	0	0.14458	0.117537	0	0	0	0.933	-0.0308264	1.07638
TCGA-HC-8258-11A-01R-2263-07	0.0589847	0	0.0390664	0.151769	0.355342	0	0.0985024	0.00941898	0	0	0.0366633	0.0042501	0	0	0.0794368	0.0319691	0.0780753	0	0.0430289	0	0.0134928	0.195	0.0760389	1.07761
TCGA-EJ-7794-11A-01R-2118-07	0.041706	0	0.0726748	0.0716091	0.291335	0	0.00604511	0.033013	0	0.00637643	0.0045975	0.0534888	0.0686796	0.0768886	0.0850692	0.0332515	0	0.133673	0	0	0.0215928	0.057	0.141146	1.02108
TCGA-G9-6348-11A-01R-1789-07	0.103526	0	0.106853	0.101058	0.318637	0	0.0363364	0	0	0	0.0474185	0.0114933	0.0321923	0.078404	0.0370523	0.0136829	0	0.113346	0	0	0	0.16	0.0844299	1.05389
TCGA-HC-7742-11A-01R-2118-07	0.0556517	0	0.200306	0.167605	0.117931	0	0.0219054	0.0185346	0	0	0.0275071	0.0116849	0.00979464	0.0326629	0.097292	0.0792581	0	0.15218	0	0	0.00768625	0.555	0.0172703	1.05673
TCGA-J4-A83J-11A-11R-A36G-07	0.0892597	0	0.107363	0.154179	0.260899	0	0.105038	0	0	0	0.0387668	0.0155045	0	0.0669865	0.0757923	0.0438174	0.000540317	0.0223967	0.0194563	0	0	0.271	0.060467	1.06779
TCGA-EJ-7327-11A-01R-2118-07	0.0812776	0	0.0968805	0.0938081	0.275803	0	0.0749251	0	0	0	0.026151	0.0161134	0	0.0813414	0.0704907	0.0372756	0	0.145933	0	0	0	0.367	0.0446309	1.06376
TCGA-EJ-7321-11A-01R-2263-07	0.0860451	0	0.150763	0.126772	0.296674	0	0.0583545	0	0	0	0.0308896	0.0142165	0	0.0685308	0.0418574	0.0524701	0.00325101	0.070176	0	0	0	0.169	0.0821105	1.05175
TCGA-EJ-7792-11A-01R-2118-07	0.0572481	0	0.0934754	0.0483827	0.34178	0	0.0386053	0	0	0	0.0213936	0.0552282	0.000298366	0.0622363	0.10125	0.0481083	0	0.123662	0	0	0.0083312	0.023	0.185499	1.00372
TCGA-EJ-7328-11A-01R-2118-07	0.0670504	0	0.0314003	0.0747801	0.397477	0	0	0	0	0	0.0334065	0.0181078	0	0.13253	0.0660355	0.0323552	0	0.146857	0	0	0	0.039	0.15568	1.03469
TCGA-CH-5768-11A-01R-1580-07	0.0875614	0	0.166071	0.0721549	0.315875	0	0	0	0	0	0.0946471	0	0.0512161	0.0326794	0.0210685	0.00293527	0	0.155791	0	0	0	0.7	-0.000466147	1.08666
TCGA-EJ-7315-11A-01R-2118-07	0.0659145	0	0.0327845	0.100039	0.324465	0	0.0477133	0.017592	0.00113767	0	0.0543659	0.00639569	0.0429747	0.0656122	0.0518268	0.0969505	0	0.092228	0	0	0	0.006	0.277396	0.973004
TCGA-EJ-7115-11A-01R-2118-07	0.134611	0	0.128321	0.0979556	0.192789	0	0.0283145	0.000237783	0.000530306	0	0.0105748	0.0129747	0	0.0339004	0.114995	0.0565529	0.00690028	0.181343	0	0	0	0.421	0.0365404	1.05399
TCGA-EJ-A8FO-11A-11R-A36G-07	0.133795	0	0.0349306	0.136904	0.140919	0.0241796	0.046586	0	0	0	0.0168817	0.00524224	0	0.10892	0.0905659	0.0774287	0	0.183646	0	0	0	0.402	0.0396178	1.06545
TCGA-HC-8262-11A-01R-2263-07	0.0800931	0	0.0435728	0.299217	0.210555	0.0112935	0	0.00146635	0	0.00458218	0	0.0322228	0	0.0232445	0.148136	0.0414961	0.0468077	0.0146399	0.0269886	0	0.0156845	0.27	0.0606158	1.07025
TCGA-HC-8260-11A-01R-2263-07	0.0625397	0	0.184102	0.123618	0.227251	0	0.0574313	0	0	0	0.0441691	0.00729296	0	0.0445539	0.107334	0.0281965	0.00375355	0.109758	0	0	0	0.368	0.044562	1.05586
TCGA-EJ-7784-11A-01R-2118-07	0.048317	0	0.0404439	0.100674	0.323389	0	0.0514727	0	0	0	0.0353638	0.0232023	0.0573075	0.0610386	0.121194	0.0261358	0	0.111461	0	0	0	0.084	0.122463	1.03687
TCGA-G9-6496-11A-01R-1789-07	0.114668	0	0.231003	0.0815709	0.11305	0	0.111289	0	0	0	0.0372191	0.027891	0.0680406	0.0335413	0.0219514	0.021406	0	0.13225	0	0.00612012	0	0.163	0.0836255	1.03351
TCGA-EJ-7797-11A-01R-2263-07	0.108833	0	0.0461684	0.107243	0.21707	0	0.0374306	0	0.0491351	0	0.0449356	0.0316629	0	0.0630339	0.0928788	0.0451978	0	0.156231	0	0	0.000179468	0.097	0.111995	1.03859
TCGA-EJ-7314-11A-01R-2118-07	0.11398	0	0.0770526	0.0942028	0.211278	0	0.0420799	0	0	0	0.0593442	0.0231366	0	0.0582288	0.111999	0.0852237	0	0.107693	0.00825797	0	0.00752327	0.415	0.0378328	1.05821
TCGA-CH-5769-11A-01R-1580-07	0.0916266	0	0.0547396	0.0458658	0.295062	0.00624278	0.0378893	0	0	0	0.0329255	0.00859054	0.0120539	0.0920462	0.121212	0.104414	0	0.0973318	0	0	0	0.753	-0.00659371	1.07825
TCGA-EJ-7782-11A-01R-2118-07	0.0659789	0	0.12142	0.082351	0.233501	0.00696956	0.0569921	0.00391448	0.0276701	0	0.011656	0.0239668	0.0435073	0.129162	0.0355833	0.0492067	0	0.0942103	0	0.0139113	0	0.007	0.252418	0.97963
TCGA-HC-7740-11A-01R-2118-07	0.186026	0	0.0754365	0.0208501	0.0958707	0	0.0449436	0.0285443	0	0.00215573	0.0676783	0.00552607	0.00682396	0.0319147	0.216186	0	0.105008	0.113036	0	0	0	0.749	-0.00620168	1.07404
TCGA-G9-6356-11A-01R-1789-07	0.0534391	0	0.106843	0.294852	0.107543	0	0.0295957	0.00254913	0	0	0.0724146	0.0202322	0.0483432	0.0874961	0.0222561	0.0363765	0	0.112134	0	0.00592571	0	0.361	0.045543	1.07861
TCGA-EJ-7781-11A-01R-2118-07	0.00596697	0	0.0424543	0.053838	0.383524	0	0.0348689	0.00380178	0	0	0.0817973	0.0259283	0.0500585	0.0490252	0.111501	0.00780431	0	0.149432	0	0	0	0.025	0.182955	1.01755
TCGA-EJ-7789-11A-01R-2118-07	0.0286658	0	0.102716	0.091343	0.262659	0.00039683	0.0193019	0	0.0496308	0	0.00787896	0	0	0.0827897	0.0667055	0.0989962	0	0.182344	0	0	0.00657225	0.103	0.104258	1.0388
TCGA-HC-7747-11A-01R-2118-07	0.106335	0	0.0981974	0.100553	0.222433	0	0.0601298	0	0	0	0.107756	0.0455145	0.0432932	0.00608922	0.040374	0	0	0.169325	0	0	0	0.456	0.0305226	1.07686
TCGA-HC-7211-11A-01R-2118-07	0.0991005	0	0.135752	0.0335324	0.202958	0	0.0736243	0	0	0	0.109572	0.013723	0.00529856	0.0350524	0.137772	0.0106743	0.00281859	0.136288	0	0	0.00383308	0.883	-0.0219953	1.08227
TCGA-HC-7745-11A-01R-2118-07	0.108268	0	0.0026158	0.174248	0.151172	0	0.0263724	0.0694743	0	0.0702238	0.00546742	0.0260177	0	0	0.129306	0	0.0542774	0.182558	0	0	0	0.351	0.0468176	1.0707
TCGA-HC-7752-11A-01R-2118-07	0.0244283	0	0.0306415	0.113757	0.294776	0	0.00896629	0.0608192	0	0	0.0432394	0.0111893	0.0171082	0.101846	0.10025	0.0380712	0	0.154907	0	0	0	0.018	0.19527	1.01163
TCGA-G9-6365-11A-01R-1789-07	0.0732502	0	0.0888848	0.340589	0.146083	0.0277482	0.0616615	0	0	0	0.0196384	0.0131297	0	0.0155426	0.0784005	0.065975	0.0174496	0	0.0477341	0.00391273	0	0.34	0.0486351	1.08165
TCGA-HC-7738-11A-01R-2118-07	0.16265	0	0	0.0359535	0.229906	0	0.0608571	0	0	0	0.0807207	0.0124876	0	0.0042703	0.173917	0.00620051	0.0811602	0.151877	0	0	0	0.634	0.00744039	1.07921
TCGA-CH-5761-11A-01R-1580-07	0.0154541	0	0.24273	0.0617384	0.264045	0	0.0243236	0.00119224	0	0	0.0784473	0.0290822	0.0552146	0.0369113	0.00874033	0.0285456	0	0.1423	0	0	0.011276	0.342	0.0481776	1.05431
TCGA-G9-6499-11A-02R-1965-07	0.135927	0	0.0575875	0.174863	0.19514	0.0104621	0.0285574	0.00383131	0	0	0.0180202	0.000426471	0.0297363	0.0527599	0.113139	0.0327218	0	0.146828	0	0	0	0.917	-0.0268887	1.08909
TCGA-EJ-7123-11A-01R-1965-07	0.104736	0	0.0343438	0.018774	0.262627	0	0.0208574	0	0.0340303	0	0.0488423	0.0144458	0.0280521	0.0285085	0.106208	0.0225864	0	0.25349	0	0	0.0224993	0.073	0.128557	1.03343
TCGA-G9-6333-11A-01R-1965-07	0.105166	0	0.0344157	0.148282	0.231878	0	0.0165239	0.0485954	0	0	0.050931	0.00333335	0	0.0565326	0.0966646	0.0499766	0.00697818	0.150722	0	0	0	0.252	0.0641406	1.06181
TCGA-EJ-7125-11A-01R-1965-07	0.00886533	0	0.0922749	0.0927654	0.121571	0	0.0427239	0	0.055547	0	0.080438	0.0187095	0.0302451	0.140933	0.0564714	0.0622342	0	0.194874	0	0.00234655	0	0.028	0.175308	1.02161
TCGA-G9-6351-11A-01R-1965-07	0.0507025	0	0.203828	0.0597255	0.285661	0	0.0431235	0	0	0	0.0816985	0.0195726	0.058533	0.0330278	0.000200467	0	0	0.163927	0	0	0	0.313	0.0538067	1.06
TCGA-G9-6384-11A-01R-1858-07	0.0573205	0	0.15612	0.155794	0.304772	0	0.0186431	0	0	0	0.0385645	0.0138687	0	0.0489477	0.0670763	0.011478	0.00908068	0.114812	0.00352217	0	0	0.677	0.00231648	1.08531
TCGA-EJ-7317-11A-01R-2118-07	0.0449695	0	0.150687	0.0378336	0.251987	0	0.0358518	0	0	0	0.0290405	0.0412316	0	0.0285689	0.100855	0.0847413	0	0.174038	0	0	0.0201967	0.432	0.0344849	1.05119
TCGA-G9-6363-11A-01R-1789-07	0.0123917	0	0.177403	0.0567128	0.312711	0	0	0.0110703	0	0	0.0559504	0	0.113056	0.0665161	0.0461501	0.00655465	0	0.141485	0	0	0	0.722	-0.00336807	1.07864
TCGA-EJ-7783-11A-01R-2118-07	0.0852298	0	0.0518979	0.0200362	0.267648	0	0.0116258	0	0.0112741	0	0.0670795	0.0594	0	0.0113073	0.175493	0.00245625	0	0.219028	0	0	0.0175245	0.007	0.260224	0.97648
TCGA-EJ-7786-11A-01R-2118-07	0.0846326	0	0.0212591	0.0149414	0.412487	0	0	0	0	0	0.026816	0.0634475	0.00153696	0.034038	0.142577	0.0314043	0.00134612	0.118435	0	0	0.0470788	0.09	0.118139	1.03533
TCGA-CH-5767-11B-01R-1789-07	0.0708638	0	0.13928	0.118639	0.197203	0	0.0702032	0.0116522	0	0	0.00919972	0.0328613	0	0.0312263	0.0890194	0.0600325	0.0201702	0	0.126048	0.00732798	0.0162735	0.419	0.0368077	1.05886
TCGA-KK-A6E6-01A-11R-A311-07	0.0809743	0	0.12092	0.10648	0.249181	0	0.0667731	0	0.00501571	0	0.0425188	0.00269365	0	0.139076	0.0607716	0.0302545	0	0.0953412	0	0	0	0.752	-0.00652434	1.09527
TCGA-XK-AAJU-01A-11R-A41O-07	0.00369265	0	0.140876	0.0565102	0.278163	0	0	0.00468533	0	0	0.0488452	0.0115042	0.109955	0.0361403	0.0331126	0.04683	0	0.229685	0	0	0	0.18	0.0792839	1.04843
TCGA-V1-A9ZK-01A-11R-A41O-07	0.0679406	0	0.195566	0.0501991	0.22427	0	0.00330451	0.0438873	0	0	0.0756426	0.00991544	0.00216791	0.0524362	0.0936741	0.0561451	0	0.124851	0	0	0	0.725	-0.00371688	1.06811
TCGA-HC-7747-01A-11R-2118-07	0.0351314	0	0.0788968	0.071653	0.195501	0	0.0138311	0	0.016493	0	0.071415	0.0156773	0.065212	0.171159	0.0753924	0.0562441	0	0.133393	0	0	0	0.033	0.163913	1.02777
TCGA-M7-A724-01A-12R-A32O-07	0	0	0.183889	0.0453142	0.0799496	0	0.0311287	0	0	0	0.0777868	0.0485024	0.021681	0.0219971	0.288599	0	0	0.178371	0.0227814	0	0	0.941	-0.0332551	1.08884
TCGA-ZG-A9NI-01A-11R-A41O-07	0.107695	0	0.0298642	0.0575001	0.22445	0	0.00652897	0.0107057	0	0	0.0322917	0.0257417	0.00646599	0.0465687	0.245006	0	0.00190998	0.141451	0.0638219	0	0	0.433	0.0340538	1.06977
TCGA-HC-A48F-01A-11R-A250-07	0.0506009	0	0.334754	0.0348999	0.111087	0	0	0.0193659	0	0	0.0513548	0.0019312	0.0680225	0.0272573	0.158372	0	0	0.142354	0	0	0	0.667	0.00315891	1.05984
TCGA-EJ-5531-01A-01R-1580-07	0.0475768	0	0.120882	0.108549	0.153186	0	0.0101752	0.0230578	0	0	0.0133819	0.0242879	0.214436	0.0142499	0.0681162	0.0825382	0.0134683	0.106095	0	0	0	0.012	0.207688	0.995392
TCGA-EJ-5526-01A-01R-1580-07	0.0640576	0	0.134944	0.0759713	0.302412	0.00704491	0.00477021	0	0	0	0.00315455	0	0.0721958	0.0574814	0.124561	0.0556831	0	0.0944584	0	0	0.00326605	0.206	0.0743477	1.04241
TCGA-KC-A4BL-01A-31R-A250-07	0.0821882	0	0.114785	0.116336	0.274709	0	0.0168996	0.0057091	0	0	0.0208112	0	0.0425687	0.066948	0.054914	0.0561493	0	0.147983	0	0	0	0.239	0.0662739	1.05123
TCGA-J4-A6M7-01A-11R-A31N-07	0.0651301	0	0.0276021	0.0867877	0.208168	0	0.0644772	0	0.00164904	0	0.051445	0.000811641	0.124148	0.0457219	0.0971249	0	0	0.226934	0	0	0	0.767	-0.0086961	1.09086
TCGA-G9-6353-01A-11R-1965-07	0.0606262	0	0.35555	0.121691	0.15202	0	0.0126417	0.00077147	0	0	0.0208503	0.00817533	0	0.0176287	0.0775397	0.0207629	0.00586708	0.145875	0	0	0	0.33	0.0501435	1.04693
TCGA-V1-A9OQ-01A-11R-A41O-07	0.0541534	0	0.279086	0.165735	0.135568	0.0087127	0.0608962	0.0243096	0	0	0.0332083	0.00355313	0.0365357	0.0287604	0.0565194	0.00807183	0	0.104891	0	0	0	0.298	0.0572274	1.04912
TCGA-VN-A88P-01A-11R-A352-07	0.0816741	0	0.0908491	0.0799425	0.308109	0	0.0303024	0.0108375	0.0112013	0	0.0380575	0.00337604	0.0234598	0.0771727	0.0697133	0.014765	0	0.16054	0	0	0	0.362	0.0453929	1.06676
TCGA-X4-A8KS-01A-12R-A36G-07	0.0358016	0	0.261053	0.0725163	0.172327	0	0.0285439	0.0108512	0	0	0.0831779	0.0174499	0.0669644	0.0504355	0.052241	0.0285424	0	0.120096	0	0	0	0.108	0.102992	1.02951
TCGA-J9-A8CN-01A-11R-A352-07	0.0676337	0	0.27345	0.0826697	0.178057	0.00424436	0.00707942	0	0	0	0.0614396	0.049545	0	0.0244101	0.0934224	0.00172884	0.00105756	0.0972056	0.0268919	0.0166228	0.0145422	0.38	0.0430807	1.0482
TCGA-KC-A4BR-01A-32R-A32Y-07	0.0619695	0	0.186095	0.0874276	0.182322	0	0.0115624	0	0	0	0.0388321	0.0497592	0	0.0630177	0.057407	0	0	0.174769	0.0754017	0	0.0114368	0.41	0.0385726	1.06494
TCGA-EJ-AB20-01A-12R-A41O-07	0.0368399	0	0.0125117	0.200036	0.258523	0	0.103244	0.000549333	0.0227898	0	0.170935	0.0199689	0	0.0288642	0.0644677	0.0192244	0.00984536	0.0325127	0.0196879	0	0	0.07	0.132083	1.0857
TCGA-CH-5769-01A-11R-1580-07	0.114089	0	0.0306244	0.0687272	0.23204	0.00944479	0.0573624	0	0	0	0.05881	0.00862449	0.0318919	0.0881907	0.14229	0.0681647	0	0.0897397	0	0	0	0.777	-0.00995927	1.08293
TCGA-EJ-5524-01A-01R-1580-07	0.0609659	0	0.0390151	0.103474	0.361598	0.0158674	0	0	0.0419502	0	0	0	0.00996422	0.10072	0.0876849	0.0875099	0	0.0912508	0	0	0	0.127	0.0965363	1.05282
TCGA-2A-AAYO-01A-11R-A41O-07	0.0790431	0.0241719	0.0905778	0.0626056	0.196815	0	0.0871794	0.0362049	0.00779556	0	0.0316775	0.00713862	0.0878761	0.0688353	0.0645249	0	0	0.155554	0	0	0	0.038	0.156703	1.01551
TCGA-HC-7738-01A-11R-2118-07	0.0644789	0	0.178331	0.0802784	0.153575	0	0.00548875	0.00427333	0	0	0.025524	0	0.200157	0.0458742	0.100105	0.0329173	0	0.108997	0	0	0	0.24	0.0661607	1.04678
TCGA-KK-A8ID-01A-11R-A36G-07	0.0530516	0	0.275013	0.0473546	0.17112	0	0.0253285	0	0	0	0.0711942	0.025461	0.0337727	0.18957	0.011681	0.0210007	0	0.0559465	0	0.0195066	0	0.56	0.0166661	1.09009
TCGA-HC-A6AQ-01A-11R-A30B-07	0	0	0.268572	0.206114	0.0879423	0	0.0116286	0.028824	0	0	0.0577518	0.00746407	0.0185994	0.0270924	0.0805694	0.0187934	0.00172763	0.184921	0	0	0	0.316	0.0531974	1.05468
TCGA-V1-A9O7-01A-21R-A41O-07	0.0792469	0	0.072066	0.111283	0.237221	0	0.0275554	0.00132891	0	0	0.0426727	0.0201992	0.07352	0.0619869	0.118862	0.031563	0.0166178	0.0542886	0.0515894	0	0	0.24	0.0660903	1.05382
TCGA-CH-5794-01A-11R-1580-07	0.0707698	0	0.117542	0.0710452	0.19748	0	0.0339102	0.0310103	0	0	0.0485609	0.0138877	0.19448	0.0866952	0.0421658	0.0213331	0	0.0711192	0	0	0	0.47	0.0283928	1.06836
TCGA-V1-A9OY-01A-11R-A41O-07	0.015904	0	0.187629	0.0935582	0.313164	0	0	0.0140716	0	0	0.0367491	0.00265714	0.113266	0.0707674	0.0591315	0.0179046	0	0.0751981	0	0	0	0.09	0.117687	1.03316
TCGA-V1-A9OH-01A-11R-A41O-07	0.0657733	0	0.148681	0.136447	0.203097	0	0.0299284	0	0	0	0.0140319	0	0.000119677	0.0791781	0.154887	0.067266	0	0.100591	0	0	0	0.503	0.0231181	1.06069
TCGA-KK-A7AZ-01A-12R-A32O-07	0.0832639	0	0.304646	0.115393	0.160384	0	0.0329097	0.0141307	0	0	0.0370542	0	0.00836306	0.0320953	0.0805527	0.0240225	0	0.107185	0	0	0	0.383	0.0426172	1.04966
TCGA-V1-A9OT-01A-11R-A41O-07	0.0141192	0.0173744	0.0794702	0.310772	0.153796	0	0.0587074	0.0277604	0	0	0.0864388	0.0171194	0.00931984	0.0107883	0.0778727	0.00268492	0	0.133777	0	0	0	0.279	0.0594581	1.08911
TCGA-EJ-7314-01A-31R-2118-07	0.0326169	0	0.273128	0.0719238	0.275977	0	0.0259305	0	0	0	0.0427498	0.0238712	0	0.0786866	0.10142	0.0432905	0	0.030406	0	0	0	0.883	-0.0220114	1.07903
TCGA-VP-AA1N-01A-31R-A41O-07	0.0665495	0	0.031464	0.0801221	0.256776	0	0.0316257	0.0154765	0.0213907	0	0.0432765	0	0.103687	0.0662022	0.158057	0.0199361	0	0	0.105436	0	0	0.498	0.0241803	1.08423
TCGA-XJ-A83H-01A-11R-A352-07	0.0984637	0	0.241539	0.168709	0.0770495	0.0378383	0.0412421	0	0	0	0.0461895	0.00937548	0.0107494	0.0543599	0.0875885	0.03638	0.00535627	0	0.0851587	0	0	0.462	0.0297932	1.05966
TCGA-ZG-A8QW-01A-11R-A37L-07	0.00506587	0	0.0208688	0.0842137	0.220045	0	0.0492157	0.00958812	0	0	0.0964329	0.0233828	0.122025	0.118473	0.137621	0.0180098	0	0.0950577	0	0	0	0.035	0.159479	1.03086
TCGA-CH-5788-01A-11R-1580-07	0.066539	0	0.113652	0.0124118	0.249461	0	0.00998158	0.0118966	0	0	0.022089	0.0151842	0.213634	0.0532225	0.127864	0.0376589	0.00329323	0.063111	0	0	0	0.838	-0.0159865	1.08487
TCGA-J4-A83J-01A-11R-A36G-07	0.0566295	0	0.0720381	0.0932285	0.23108	0	0.0925891	0.01377	0	0	0.0943752	0.00428315	0.0388517	0.0760919	0.139305	0.0132143	0	0.0745431	0	0	0	0.523	0.0207565	1.08113
TCGA-CH-5743-01A-21R-1580-07	0.000966522	0	0.057698	0.238986	0.220855	0.0455744	0.0360831	0.0345964	0	0	0.0107771	0.0215844	0	0.090786	0.0959198	0.100132	0.00213224	0.00922866	0.0246117	0	0.0100686	0.271	0.0604985	1.07248
TCGA-YL-A8HL-01A-11R-A36G-07	0	0	0.32411	0.0575763	0.0886148	0	0.0645501	0	0	0	0.0413828	0.0159592	0.0681712	0.112384	0.116129	0.0288033	0	0.08232	0	0	0	0.58	0.0135946	1.06286
TCGA-2A-AAYF-01A-11R-A41O-07	0.119565	0	0.260086	0.055894	0.149184	0	0.0186742	0.0168081	0.00750329	0	0.0561743	0.0230255	0.0912508	0.0448216	0.0706002	0	0	0.0864129	0	0	0	0.741	-0.00521164	1.06351
TCGA-V1-A8MG-01A-11R-A36G-07	0.0496512	0	0.172995	0.0739245	0.295409	0	0.0299718	0.00711232	0	0	0.0804564	0.0252847	0.0473298	0.0898567	0.026152	0	0	0.101856	0	0	0	0.243	0.065392	1.05907
TCGA-ZG-A9L5-01A-12R-A41O-07	0.129681	0	0.0984422	0.0827786	0.254946	0	0.0363579	0.0136365	0	0	0.0592907	0	0	0.0381299	0.230485	0.0122	0	0.0440523	0	0	0	0.527	0.0203186	1.07165
TCGA-ZG-A9LU-01A-11R-A41O-07	0.00815111	0	0.101475	0.0606958	0.204284	0	0.0345432	0.052612	0	0	0.126229	0.020303	0.0839836	0.100652	0.069281	0.0434219	0	0.0943684	0	0	0	0.09	0.119154	1.04148
TCGA-EJ-A7NN-01A-11R-A33R-07	0.122017	0	0.288108	0.0434857	0.132949	0	0.0444701	0.0115618	0	0	0.0319823	0.00135927	0	0.0397436	0.0687828	0.0301073	0.00160841	0.183825	0	0	0	0.079	0.125495	1.01993
TCGA-EJ-A65D-01A-11R-A30B-07	0.0719989	0	0.460411	0.0384985	0.083396	0	0.0465757	0.019135	0	0	0.027723	0.00646609	0.0915485	0.0384329	0.0481226	0	0	0.0676912	0	0	0	0.182	0.0789432	1.03786
TCGA-CH-5791-01A-11R-1580-07	0	0.0198485	0.0230732	0.0277754	0.285967	0	0.0389909	0.0252832	0	0	0.043576	0.0931255	0.0695138	0.0710301	0.116071	0.031375	0.00958113	0.14479	0	0	0	0.758	-0.00711442	1.08079
TCGA-HC-7750-01A-11R-2118-07	0.047945	0	0.109665	0.0439112	0.225593	0	0.0379515	0.00824568	0	0	0.0727949	0.0174784	0.0644532	0.015994	0.0763333	0.0113672	0	0.268268	0	0	0	0.259	0.0627793	1.05953
TCGA-VP-A87D-01A-11R-A352-07	0.074516	0	0.163596	0.0988017	0.246511	0	0.0479376	0.0145249	0	0	0.0288469	0.0129468	0	0.0709339	0.0925709	0.062575	0	0.086239	0	0	0	0.903	-0.0246641	1.07936
TCGA-G9-A9S0-01A-11R-A41O-07	0.000679728	0	0.0620559	0.159288	0.2266	0.00107504	0.0606065	0.0586417	0	0	0.0755389	0.0016118	0.0546736	0.0586158	0.0897148	0.0821535	0	0.0687441	0	0	0	0.128	0.095359	1.0547
TCGA-CH-5761-01A-11R-1580-07	0.048908	0	0.0112263	0	0.14574	0	0.0248415	0.0460916	0	0.00989752	0	0	0.493391	0.0366135	0.102053	0	0	0.0812371	0	0	0	0.033	0.163007	1.07068
TCGA-ZG-A9L1-01A-11R-A41O-07	0.132017	0	0.142681	0.0719943	0.178999	0	0.0427086	0	0	0	0.0873754	0.0100327	0	0.0686157	0.14874	0.00328503	0	0.0323296	0.0664081	0.014814	0	0.934	-0.031313	1.09081
TCGA-MG-AAMC-01A-11R-A41O-07	0	0	0.377448	0.159722	0.0784337	0	0.0303827	0.000536407	0	0	0.0127702	0	0.0712317	0.10756	0.0867578	0.0574436	0	0.0177138	0	0	0	0.555	0.0173407	1.06692
TCGA-EJ-5517-01A-01R-1580-07	0.132063	0	0.155331	0.0851719	0.261587	0.000337825	0.0174585	0	0.0408989	0	0.03603	0	0.0532392	0.0460729	0.0534664	0.00684685	0.0188516	0.0926451	0	0	0	0.241	0.0658336	1.05158
TCGA-HC-7818-01A-11R-2118-07	0.0397671	0	0.120055	0.0682683	0.169132	0.00336857	0.0261329	0.0145148	0	0	0.0156094	0.120183	0.102762	0.0569448	0.105703	0.0524177	0	0.104196	0	0	0.000945589	0.486	0.0264586	1.05454
TCGA-EJ-A8FO-01A-21R-A36G-07	0.0137471	0	0.33397	0	0.165843	0	0.00528664	0.0160048	0	0	0.0431271	0	0.140852	0.0485453	0.0838559	0	0	0.148768	0	0	0	0.24	0.0660219	1.04217
TCGA-VP-A87E-01A-31R-A352-07	0.068828	0	0.0697334	0.139295	0.225314	0.023618	0.0983737	0.0123186	0.0119405	0	0.0493652	0.0065784	0.0790392	0.099601	0.0699404	0.0153539	0	0.027836	0	0	0.00286453	0.135	0.0929206	1.05749
TCGA-VN-A88O-01A-11R-A352-07	0.0322183	0	0.140446	0.0769708	0.254845	0	0.0257093	0.00527778	0	0	0.0774091	0.0119618	0.0596199	0.121789	0.062924	0.00353023	0	0.127299	0	0	0	0.334	0.0498064	1.06703
TCGA-KC-A4BN-01A-61R-A250-07	0.107064	0	0.219139	0.157848	0.173941	0.053106	0.0417037	0	0	0	0.016104	0.0118604	0.0184882	0.0691749	0.0414532	0.0292231	0	0.0608946	0	0	0	0.83	-0.0151108	1.07654
TCGA-HC-7078-01A-11R-2118-07	0.0407336	0	0.140574	0.0663339	0.194862	0	0.0329708	0.000155799	0	0	0.0543536	0.014239	0.0477178	0.0610838	0.175754	0.0193929	0	0.151829	0	0	0	0.434	0.0336006	1.05602
TCGA-CH-5751-01A-11R-1580-07	0.113458	0	0.0620129	0.159838	0.296445	0.0145756	0.0175788	0.0541912	0.0175284	0	0.0286089	0.0143469	0.0569572	0.0789549	0.0855047	0	0	0	0	0	0	0.004	0.308868	0.96399
TCGA-HC-7077-01A-11R-1965-07	0.0667237	0	0.282995	0.129086	0.105254	0.00289621	0.0573069	0.00414263	0	0	0.0270143	0.00416941	0.115883	0.0432323	0.0651812	0.023347	0	0.0727678	0	0	0	0.909	-0.0254775	1.0707
TCGA-G9-6379-01A-11R-A31N-07	0.0153622	0	0.0543564	0.144377	0.182357	0	0.0608147	0.0850095	0.0330159	0	0.05126	0.000161142	0.0669773	0.059343	0.100678	0.0377555	0	0.108532	0	0	0	0.007	0.260892	0.980207
TCGA-XK-AAJP-01A-11R-A41O-07	0.0241077	0	0.0631676	0.0776039	0.245369	0	0.0367976	0.040639	0	0	0.0487176	0.142052	0	0.0668932	0.093896	0.0729803	0	0.0877765	0	0	0	0.854	-0.018008	1.0816
TCGA-KC-A4BV-01A-31R-A26U-07	0.00194181	0	0.0838982	0.188394	0.176732	0	0	0.00259788	0	0	0.106848	0.0300661	0.0213105	0.119379	0.0325158	0.0479317	0	0.183374	0	0.00501102	0	0.71	-0.00195651	1.10561
TCGA-EJ-8474-01A-11R-2403-07	0.0211607	0	0.0572153	0.019602	0.289263	0	0.0352459	0.0254572	0.00954841	0	0.0471053	0	0.170121	0.0519238	0.133759	0.0116523	0	0.127946	0	0	0	0.554	0.0174893	1.07712
TCGA-2A-A8VO-01A-11R-A37L-07	0.043495	0	0.197218	0.0508313	0.19683	0	0.0589898	0.00777376	0	0	0.0380548	0.0157712	0.139325	0.0549294	0.0495264	0	0	0.145654	0	0	0.00160055	0.335	0.0497085	1.04944
TCGA-V1-A9ZG-01A-11R-A41O-07	0.0456166	0	0.0409212	0.100811	0.188816	0	0	0.0413016	0	0	0.069654	0.0467629	0	0.055669	0.214719	0.0166669	0.00262657	0.176435	0	0	0	0.813	-0.0134697	1.08541
TCGA-YL-A9WJ-01A-11R-A37L-07	0.0533046	0	0.00818917	0.0719821	0.300179	0	0.0427313	0.0186355	0	0	0.0236569	0.0233364	0.0706416	0.0635605	0.157576	0.0808212	0	0.034889	0.0504966	0	0	0.109	0.102169	1.04478
TCGA-QU-A6IL-01A-11R-A31N-07	0.0025898	0	0.247289	0.166886	0.0857433	0.0012563	0.0702711	0.0251093	0	0	0	0.0291136	0.153889	0.0502322	0.103708	0.0147407	0	0.0384521	0.0107189	0	0	0.251	0.0643244	1.04625
TCGA-XK-AAIV-01A-11R-A41O-07	0.0339891	0.0120773	0.02709	0.0330087	0.318844	0.0311658	0	0.0546741	0	0.027359	0	0.0260163	0.16913	0.0787291	0.115347	0.0332711	0	0.0392978	0	0	0	0	0.448034	0.89353
TCGA-G9-6351-01A-21R-1965-07	0.0362234	0	0.286651	0.030747	0.249723	0	0.0185208	0	0	0	0.0513419	0.00774137	0.0971775	0.0460455	0	0.00293704	0	0.172892	0	0	0	0.581	0.0133256	1.06443
TCGA-M7-A720-01A-12R-A32O-07	0.101686	0	0.146753	0.0435838	0.203922	0	0.0567336	0	0	0	0.0468647	0.0115512	0.138386	0.045546	0.0754032	0	0.00797745	0.121594	0	0	0	0.454	0.0310433	1.05671
TCGA-HC-7230-01A-11R-2118-07	0.0689662	0	0.0487112	0.106529	0.148831	0.00272899	0.0186206	0	0	0	0.0453443	0	0.0991198	0.0946139	0.14855	0.034884	0	0.1831	0	0	0	0.817	-0.0143361	1.08624
TCGA-EJ-A7NK-01A-12R-A352-07	0.09092	0	0.234896	0.0671651	0.161781	0	0.0229131	0.0352845	0	0	0.0761189	0.00903876	0.0569449	0.0689764	0.0367443	0.0201677	0	0.119048	0	0	0	0.4	0.0401375	1.0536
TCGA-QU-A6IO-01A-11R-A31N-07	0.00242979	0	0.198563	0.218145	0.239943	0	0.0261941	0.0391917	0	0	0.0550815	0.0137966	0.0200268	0.0211344	0.107138	0	0.0326711	0.0256853	0	0	0	0.237	0.0667998	1.06661
TCGA-VN-A88N-01A-11R-A36G-07	0	0	0.0716852	0.0969608	0.274388	0	0.0192069	0.000132513	0	0	0.0732979	0.0295652	0.0822981	0.0841197	0.068026	0	0	0.199013	0	0.00130676	0	0.701	-0.000686752	1.09152
TCGA-VP-A878-01A-31R-A352-07	0.0476574	0	0.0743221	0.0487476	0.254679	0	0.0145833	0.0228747	0	0	0.0661727	0.0120059	0.0827421	0.0542511	0.115201	0.0366681	0	0.170094	0	0	0	0.38	0.0430856	1.05976
TCGA-EJ-A65M-01A-11R-A29R-07	0.0281767	0	0.12683	0.132746	0.19978	0	0.045955	0.00678775	0.00299176	0	0.0200245	0	0.091528	0.0652984	0.150826	0.0251375	0	0.103918	0	0	0	0.226	0.0707187	1.04712
TCGA-EJ-8470-01A-11R-2403-07	0.070991	0	0.0828311	0.0797583	0.332132	0.0012467	0.0452353	0.00365375	0.00117809	0	0.00694745	0	0.126628	0.1316	0.0652621	0.0333688	0	0.0191676	0	0	0	0.006	0.289018	0.97046
TCGA-EJ-7318-01B-11R-A32O-07	0.0104351	0	0.14941	0.0452157	0.244021	0	0	0.0106104	0	0	0.0613044	0.0345415	0.0278993	0.153382	0.0870358	0.0150898	0	0.161055	0	0	0	0.239	0.066176	1.06145
TCGA-G9-6377-01A-11R-1965-07	0.0721357	0	0.0670737	0.168947	0.221989	0.00428182	0.0261366	0.0365633	0	0	0.019245	0	0.100232	0.0771687	0.0787829	0.0137129	0.0191104	0.0946217	0	0	0	0.32	0.0520036	1.06464
TCGA-XJ-A83G-01A-11R-A352-07	0.00253708	0	0.260041	0.113665	0.127795	0.0260804	0.0471499	0	0	0.00105195	0.00669895	0	0.111204	0.0519379	0.106863	0.0157345	0	0.129241	0	0	0	0.5	0.0233522	1.05468
TCGA-V1-A8MF-01A-11R-A36G-07	0.0416074	0	0.0644847	0.131571	0.195127	0.0054733	0.0164303	0.00891356	0	0	0.0248822	0.00318967	0.0156217	0.0648822	0.0731034	0.0988063	0	0.255907	0	0	0	0.007	0.254873	0.979961
TCGA-G9-6333-01A-12R-1965-07	0.0954253	0	0.0617225	0.0964875	0.286969	0	0.0398649	0	0	0	0.0755765	0.00595694	0	0.157391	0.0713224	0.0231978	0	0.0406499	0.0398946	0.00554128	0	0.352	0.0466547	1.09058
TCGA-YL-A8SH-01B-11R-A37L-07	0.0541209	0	0.131155	0.054091	0.379376	0	0.0414671	0	0	0	0.0467426	0.00111451	0.00673003	0.0601447	0.111198	0.044859	0.00589373	0.0631071	0	0	0	0.717	-0.00262025	1.08378
TCGA-CH-5754-01A-11R-1580-07	0.0401524	0	0.0905171	0.0137465	0.297248	0	0.0512466	0	0.0161359	0	0.029228	0.0186204	0.0655484	0.195229	0.083997	0.0258852	0	0.0724461	0	0	0	0.001	0.377731	0.929724
TCGA-V1-A9ZI-01A-11R-A41O-07	0.0737284	0	0.0248582	0.0746294	0.211917	0.0117854	0	0.0198731	0	0.0111256	0	0	0.191891	0.0474872	0.266368	0.0118134	0	0.0545229	0	0	0	0.035	0.159678	1.0276
TCGA-EJ-7786-01A-11R-2118-07	0.105553	0	0.0904115	0.0129317	0.4538	0	0.0225725	0	0	0	0	0.0158318	0.0152385	0.0684678	0.0796402	0.00785375	0	0.123151	0	0	0.00454879	0.547	0.0181665	1.07941
TCGA-YL-A8SL-01B-21R-A37L-07	0.0147629	0	0.258933	0.0938869	0.189838	0	0.0908641	0.0227153	0	0	0.0834308	0.0397817	0.0460014	0.0414536	0.0363849	0.000798925	0	0.0811476	0	0	0	0.984	-0.0449065	1.0918
TCGA-HC-7209-01A-11R-2118-07	0.111416	0	0.07583	0.138503	0.141642	0	0.0365048	0.0120697	0	0	0.0371161	0.0117497	0.0200821	0.113055	0.0820252	0.114834	0.00368945	0.101484	0	0	0	0.711	-0.00211425	1.07732
TCGA-J4-A67M-01A-11R-A30B-07	0.00454521	0	0.0518357	0.148399	0.313581	0.0313833	0	0.0412714	0	0	0.0157849	0.0524625	0.058	0.0135995	0.114945	0.0114489	0.00931555	0.133427	0	0	0	0.02	0.192965	1.00868
TCGA-4L-AA1F-01A-11R-A41O-07	0.0412931	0	0.0206245	0.0378483	0.162516	0	0.0256363	0.0142284	0.0116272	0	0.0217817	0	0.393177	0.0918322	0.141401	0	0	0.0380339	0	0	0	0	0.399431	0.926411
TCGA-EJ-5518-01A-01R-1580-07	0.0114972	0	0.056579	0.0125837	0.344092	0	0	0	0.0191272	0	0.0503862	0.0198566	0.0324003	0.0828286	0.195828	0.0451315	0	0.129689	0	0	0	0.16	0.0843881	1.0485
TCGA-YL-A8SQ-01B-11R-A37L-07	0.088433	0	0.0369758	0.0687294	0.274896	0	0.0567086	0.00853044	0.00100876	0	0.0530298	0.00202643	0	0.0621047	0.11307	0.0342489	0	0.200238	0	0	0	0.285	0.0585415	1.06259
TCGA-HC-7748-01A-11R-2118-07	0.0806513	0	0.0983391	0.0851818	0.280447	0.00927984	0.0251762	0.00352989	0	0	0.00881532	0.0186675	0.0465943	0.109531	0.0773475	0.0525373	0	0.0914533	0	0	0.0124483	0.444	0.032046	1.06472
TCGA-EJ-5503-01A-01R-1580-07	0.0509657	0	0.157252	0.0675627	0.330867	0	0.013974	0	0	0	0.0141346	0.0101801	0.131644	0.0281919	0.0518782	0.0142109	0.01868	0.106504	0	0	0.00395436	0.135	0.0928182	1.03928
TCGA-XK-AAJ3-01A-11R-A41O-07	0.0240994	0	0.378399	0.0931868	0.136056	0	0.00338485	0.00657284	0	0	0.0346839	0.00676987	0.0393657	0.0382327	0.175588	0.0111747	0	0.0524867	0	0	0	0.634	0.00752748	1.05984
TCGA-CH-5750-01A-11R-1580-07	0.126555	0	0.0921498	0.0221864	0.266801	0.0316507	0.0244315	0.00715906	0.0995612	0	0	0.00687749	0.129548	0.123225	0.0234396	0	0	0	0.0464143	0	0	0.1	0.10807	1.04796
TCGA-HI-7168-01A-11R-2118-07	0.0994756	0	0.015663	0.0726625	0.31123	0.0146908	0	0	0	0	0.0330488	0.0123046	0	0.0905769	0.20285	0.04355	0.00121018	0.102738	0	0	0	0.746	-0.00588079	1.08586
TCGA-EJ-5521-01A-01R-1580-07	0.038759	0	0.129804	0.0844711	0.189798	0	0.0427998	0.0178557	0	0	0.0376035	0.00946719	0.0423549	0.0552147	0.200793	0.0176707	0	0.133409	0	0	0	0.839	-0.0161994	1.07393
TCGA-KK-A59Z-01A-12R-A26U-07	0.0597299	0	0.0577796	0.0721147	0.240624	0	0.00889903	0.0212104	0	0	0.0382048	0.00573533	0.145428	0.0452646	0.105671	0.0767749	0	0.0626933	0.0598705	0	0	0.473	0.0279622	1.06997
TCGA-EJ-5496-01A-01R-1580-07	0.0638222	0	0.0933193	0.0561764	0.247562	0	0.0599831	0	0.00549439	0	0.057396	0.00625657	0.126338	0.0926932	0.0360982	0	0	0.154861	0	0	0	0.807	-0.0125971	1.08727
TCGA-HC-7817-01B-11R-A29R-07	0	0	0.11559	0.11007	0.259911	0.0216125	0.0236118	0	0	0	0.030168	0.017517	0.0839238	0.046153	0.127509	0.0800432	0.00687601	0.0711551	0	0	0.00585925	0.029	0.174236	1.00768
TCGA-CH-5764-01A-21R-1580-07	0.0844176	0	0.171525	0.170468	0.248749	0.0118593	0.0254757	0	0.0108698	0	0.0103547	0.00338419	0.0400405	0.0719114	0.04075	0.0681442	0	0.0147159	0.0202856	0	0.00704988	0.243	0.0654925	1.05548
TCGA-HC-7752-01A-11R-2118-07	0.0847078	0	0.334448	0.0200087	0.135638	0	0.0217507	0.00117763	0	0.0284465	0	0	0.146437	0.0367262	0.0857331	0.00715359	0	0.097773	0	0	0	0.069	0.132482	1.01615
TCGA-G9-6494-01A-11R-1789-07	0.0858071	0	0.189356	0.0714748	0.222339	0	0.0511571	0	0	0	0.0375202	0.00388776	0	0.0685433	0.0981627	0.0569271	0	0.114824	0	0	0	0.666	0.0031868	1.06445
TCGA-KK-A6E8-01A-11R-A31N-07	0.0378176	0	0.320782	0.144446	0.0483381	0	0.0668096	0	0	0	0.0792557	0.00104077	0.0334419	0.0279191	0.145063	0	0	0.0950857	0	0	0	0.692	0.000701214	1.06582
TCGA-J4-AAU2-01A-11R-A41O-07	0.0506085	0	0.111675	0.133529	0.207277	0	0.0944677	0.00472961	0	0	0.0860979	0.0236954	0.0858604	0.0805313	0.0121815	0.0031144	0	0.101086	0	0.00514605	0	0.491	0.0253234	1.08058
TCGA-J9-A52D-01A-11R-A29R-07	0.0879613	0	0.145609	0.0620953	0.214087	0	0.0624489	0	0	0	0	0.0214546	0.134163	0.0467661	0.121247	0.00173869	0	0.102429	0	0	0	0.98	-0.0435197	1.08253
TCGA-EJ-7328-01A-31R-2118-07	0.0158472	0	0.0571935	0.139587	0.316869	0	0	0.0227618	0	0	0.0467243	0.0373142	0.0619711	0.103197	0.0503063	0.0392102	0	0.109018	0	0	0	0.021	0.191504	1.01355
TCGA-EJ-5502-01A-01R-1580-07	0.0064871	0	0.104733	0.0882003	0.262941	0.0127285	0.0258891	0.102693	0	0	0.0298957	0.0761398	0.0702141	0.0480151	0.0605473	0.0210867	0.00996458	0.0797339	0	0	0.000730509	0.23	0.0684786	1.05151
TCGA-KK-A5A1-01A-11R-A29R-07	0.0845883	0	0.0371818	0.0769867	0.210875	0	0.0420501	0.00985109	0.0139488	0	0.0217383	0.0337464	0	0.0874259	0.227342	0.0728628	0	0.0814025	0	0	0	0.412	0.0384015	1.06174
TCGA-KK-A7AV-01A-11R-A32O-07	0.0678989	0	0.113434	0.0756908	0.280587	0.00252467	0.0159856	0.0554603	0	0	0.0198883	0.0160338	0.0614183	0.0924599	0.0584068	0.0285326	0	0.111679	0	0	0	0.007	0.255375	0.977208
TCGA-EJ-5508-01A-02R-1580-07	0.0730342	0	0.0521327	0.0882065	0.247238	0.000198893	0.0397132	0	0.0033013	0	0.0232347	0.00194708	0.12477	0.0883794	0.0935253	0.0757438	0	0.0885757	0	0	0	0.129	0.0943432	1.04308
TCGA-G9-6373-01A-11R-1789-07	0.0122885	0.0102596	0.0622804	0.127217	0.292255	0	0.068424	0.0562521	0	0	0.0350313	0	0.0352226	0.108036	0.105947	0.0166965	0	0.07009	0	0	0	0.346	0.0474984	1.07971
TCGA-TP-A8TT-01A-12R-A41O-07	0.0385993	0	0.0499076	0.171524	0.310753	0.0534527	0	0	0	0.0125514	0	0.000434482	0.0724975	0.111917	0.0682362	0.0480991	0	0.0620283	0	0	0	0.086	0.120486	1.04571
TCGA-ZG-A8QZ-01A-11R-A37L-07	0.0990967	0	0.00114968	0.0859648	0.394582	0	0.0815306	0.0108471	0	0	0.0311923	0.00610009	0	0.0919444	0.0754281	0.0906473	0	0.0168517	0.0146647	0	0	0.709	-0.00176051	1.10881
TCGA-ZG-A9LM-01A-11R-A41O-07	0.0424516	0	0.0666511	0.0536418	0.221532	0	0.0441781	0.0497362	0.000978166	0	0.0709418	0	0.120596	0.0976718	0.12121	0.0242043	0	0.0862074	0	0	0	0.596	0.0117161	1.0796
TCGA-G9-6498-01A-12R-A311-07	0.061224	0	0.0959331	0.176172	0.272141	0.0177283	0.019742	0.119211	0	0	0.023145	0	0.0391755	0.0295523	0.0660915	0	0.0357771	0.044106	0	0	0	0.01	0.218213	1.00459
TCGA-G9-6499-01A-12R-1965-07	0.0894152	0	0.134307	0.0932071	0.177105	0	0.0226525	0.0115587	0	0	0.0833472	0.0261291	0.0942022	0.0327628	0.0800009	0	0	0.155312	0	0	0	0.602	0.0107429	1.06901
TCGA-TP-A8TV-01A-11R-A41O-07	0.0569602	0	0.055828	0.134699	0.251388	0	0.0505477	0.0120006	0	0	0.0596289	0.00774013	0.0623478	0.0487217	0.173785	0	0	0.0863529	0	0	0	0.979	-0.0424493	1.10353
TCGA-G9-6361-01A-21R-1965-07	0.0798414	0	0.0524895	0.0500175	0.330125	0	0	0.00770502	0.0161076	0	0.0674789	0	0.0714538	0.0621047	0.0892524	0.0325879	0	0.140836	0	0	0	0.928	-0.0286208	1.09545
TCGA-EJ-5498-01A-01R-1580-07	0.0626229	0	0.124851	0.0791803	0.339553	0	0	0.00914091	0	0	0.0680965	0.0376333	0.067903	0.0663268	0.0282829	0.00441041	0	0.106759	0	0.0052396	0	0.26	0.0625528	1.05949
TCGA-YL-A8SC-01A-11R-A37L-07	0.0446386	0	0.0968221	0.107897	0.165174	0	0	0.0415976	0	0	0.066614	0.0279217	0.0970322	0.108067	0.107302	0.0104916	0	0.126442	0	0	0	0.034	0.160638	1.01753
TCGA-HC-7232-01A-11R-2118-07	0.0540059	0	0.105495	0.103146	0.233279	0	0	0	0	0	0.0599028	0.00829716	0.0273682	0.0907063	0.125531	0.0300946	0	0.162175	0	0	0	0.692	0.000552279	1.07807
TCGA-G9-6339-01A-12R-A311-07	0.0267112	0	0.152292	0.264581	0.126307	0	0.0639001	0.0201834	0	0	0.0497166	0.00780423	0.00841415	0.122972	0.0538795	0.0252097	0	0.0780288	0	0	0	0.286	0.058422	1.07541
TCGA-KK-A59V-01A-11R-A29R-07	0.0269804	0.00234196	0.015112	0.306893	0.0420085	0.0923923	0.0845831	0.157513	0.0239494	0	0.00393126	0	0.090535	0.0812192	0.0465874	0.00105402	0	0.0248988	0	0	0	0	0.470507	0.882064
TCGA-EJ-5514-01A-01R-1580-07	0.0598818	0	0.0451868	0.0202865	0.312897	0.0157664	0.0375407	0	0.00378341	0	0.0184268	0	0.0393006	0.0838366	0.201425	0.0371196	0.000505147	0.123095	0	0	0.000949647	0.134	0.0932316	1.042
TCGA-KK-A7B1-01A-11R-A32O-07	0.0119945	0	0.102048	0.142358	0.256418	0	0.00503343	0	0	0	0.0455044	0.0172692	0.00756067	0.0382859	0.183217	0.038558	0.000804476	0.150948	0	0	0	0.844	-0.0168703	1.08456
TCGA-CH-5765-01A-11R-1580-07	0.0561611	0	0.157594	0.0373848	0.203096	0	0.0229863	0	0	0	0.0329111	0.022641	0.139285	0.0754717	0.109559	0.0206327	0	0.122277	0	0	0	0.419	0.0368962	1.05441
TCGA-EJ-7793-01A-31R-2263-07	0.105564	0	0.239076	0.101018	0.205573	0	0.00468428	0.00524957	0	0	0.0632415	0.0134468	0.0825861	0.0523995	0.0397579	0	0	0.0874033	0	0	0	0.647	0.005467	1.06788
TCGA-HC-A8D1-01A-11R-A36G-07	0.0716097	0	0.0833168	0.0545594	0.294065	0	0.0971259	0.00209166	0	0	0.0404404	0.00672404	0	0.177191	0.0673148	0.03867	0	0.0668917	0	0	0	0.269	0.0608829	1.07964
TCGA-YL-A8SI-01A-11R-A41O-07	0.0626823	0	0.0916016	0.0709992	0.247086	0	0.0559257	0	0	0	0.0096371	0.040183	0.0664617	0.0495955	0.146164	0	0.00152382	0.0806263	0	0	0.0775143	0.319	0.0526311	1.05318
TCGA-HC-7210-01A-11R-2118-07	0.117187	0	0.145142	0.0619916	0.250393	0	0.0387649	0	0	0	0.0517739	0.0246851	0.0230582	0.0953297	0.109208	0.0297504	0	0.0117477	0.0409692	0	0	0.444	0.0320758	1.06522
TCGA-CH-5752-01A-11R-1580-07	0.0874349	0	0.188949	0.0391495	0.247238	0	0.0493118	0	0	0	0.0383223	0.0199273	0.0225184	0.090172	0.149004	0.0292506	0	0	0.0313657	0	0.00735644	0.705	-0.00131923	1.07164
TCGA-EJ-A8FN-01A-11R-A352-07	0.0731858	0	0.0357794	0.107903	0.234679	0	0.064991	0.00659837	0	0	0.0533108	0.022513	0.188057	0.0568866	0.0713568	0.00518123	0	0.0795577	0	0	0	0.134	0.0935409	1.05129
TCGA-EJ-A8FS-01A-11R-A352-07	0.0127379	0	0.068344	0.132377	0.171715	0.0364913	0.0213448	0	0	0	0.051029	0.0108767	0.15601	0.0424358	0.108623	0.0178936	0	0.170121	0	0	0	0.923	-0.0275893	1.09181
TCGA-M7-A722-01A-12R-A36G-07	0.0486009	0	0.257992	0.03368	0.126983	0	0.0138948	0.0266198	0	0	0.0516369	0.0374262	0	0.0145999	0.228951	0.00681429	0.00814515	0.144656	0	0	0	0.698	-5.98e-05	1.05978
TCGA-G9-6354-01A-11R-A311-07	0.00647994	0	0.282037	0.0882554	0.200465	0	0.0471271	0	0	0	0.031313	0	0.110214	0.106201	0.0601225	0.0128042	0	0.0549811	0	0	0	0.413	0.0381477	1.06013
TCGA-XQ-A8TA-01A-11R-A36G-07	0.0796585	0	0.179385	0	0.185115	0	0.00335422	0	0	0	0.0878926	0	0.13018	0	0.250679	0	0	0.0837347	0	0	0	0.927	-0.0280435	1.08566
TCGA-G9-6364-01A-21R-1789-07	0.0514687	0	0.156468	0.067541	0.241895	0.00331196	0.00504989	0	0	0.00403004	0	0	0.184018	0.0973649	0.0747779	0.0339435	0	0.0801306	0	0	0	0.103	0.10451	1.03729
TCGA-YL-A8HJ-01A-11R-A36G-07	0.0488013	0	0.0164375	0.106486	0.250066	0	0.0428658	0	0	0	0.0478906	0	0.227598	0.0495103	0.108455	0.00381126	0	0.0980773	0	0	0	0.178	0.0797454	1.06335
TCGA-EJ-5504-01A-01R-1580-07	0.0407432	0	0.177184	0.0124017	0.231125	0	0.022307	0.0132409	0	0	0.043457	0.0355112	0.00587083	0.0787403	0.193557	0.0158852	0	0.129976	0	0	0	0.576	0.0144343	1.05957
TCGA-EJ-7331-01A-11R-2118-07	0.0690602	0	0.183685	0.0294126	0.239425	0	0.00674571	0	0	0	0.018821	0.0251018	0.0507998	0.063158	0.0628788	0.0288483	0.00258858	0.200607	0	0	0.0188682	0.087	0.12	1.02303
TCGA-G9-7509-01A-11R-A41O-07	0.104091	0	0.331463	0.101917	0.183409	0	0.0240293	0	0	0	0.0276268	0.00443093	0	0.0359079	0.0420205	0.0359804	0.000203644	0.108921	0	0	0	0.602	0.0106351	1.06196
TCGA-YL-A9WY-01A-11R-A41O-07	0.0122665	0	0.0338245	0.113845	0.29526	0.0354239	0.00281644	0	0.0238508	0	0.00449063	0	0.145964	0.0739895	0.178947	0.0322958	0	0.0470252	0	0	0	0.002	0.335936	0.9473
TCGA-2A-A8VL-01A-21R-A37L-07	0.00374216	0	0.46237	0.0824639	0.178056	0	0.00672996	0.000426393	0	0	0.0962415	0.00639223	0.00372191	0.0470605	0.0277947	0.0126365	0	0.0723636	0	0	0	0.179	0.0793867	1.04958
TCGA-CH-5737-01A-11R-1580-07	0.101696	0	0.30147	0.036292	0.0929541	0	0.0431387	0.00999889	0	0	0.0347148	0.00505542	0.125887	0.058883	0.0917152	0.0188553	0.00600732	0.0660665	0	0	0.00726608	0.134	0.093322	1.02901
TCGA-HC-7213-01A-11R-2118-07	0.0691467	0	0.0642435	0.0184345	0.26794	0	0.0393845	0.0243038	0	0	0.0415651	0.0382103	0.0557972	0.0526017	0.110908	0.0833949	0.0229842	0.11081	0	0	0.000275967	0.461	0.0300573	1.05742
TCGA-V1-A8WV-01A-11R-A37L-07	0.0898331	0	0.0206469	0.147724	0.33754	0	0.0194996	0.0327149	0	0	0.0433267	0.00874916	0.0223983	0.0655698	0.0335061	0.0889918	0	0.0894996	0	0	0	0.263	0.0623419	1.0735
TCGA-M7-A721-01A-12R-A32O-07	0.0792027	0	0.275029	0.0617508	0.121717	0	0.0122198	0.0187874	0	0	0.0520078	0.00695471	0.0842632	0.0508654	0.119549	0.0105858	0	0.107067	0	0	0	0.327	0.0509162	1.0428
TCGA-HC-A632-01A-11R-A29R-07	0.119417	0.0286611	0.0310158	0.0508307	0.314077	0	0.0145707	0.0737265	0.0377278	0	0.0338446	0	0.043351	0.0458074	0.0898946	0.0203606	0.0119006	0.0830028	0	0	0.0018118	0.21	0.0735919	1.0587
TCGA-EJ-A8FP-01A-21R-A36G-07	0.0133587	0	0.146225	0.132942	0.218631	0.00149135	0.0577944	0.022313	0	0	0.0451254	0.020017	0	0.0446794	0.127599	0.0735916	0.00158404	0.094647	0	0	0	0.119	0.099628	1.036
TCGA-EJ-A7NF-01A-11R-A33R-07	0	0	0.181348	0.0838526	0.225509	0	0.050732	0	0	0	0.0403497	0	0.229034	0.0597906	0.0590705	0.00954471	0	0.0607698	0	0	0	0.174	0.0806373	1.05139
TCGA-2A-A8VX-01A-11R-A37L-07	0.123855	0	0.114136	0.106507	0.208769	0	0.0191708	0.0120242	0	0	0.0969038	0.00851825	0	0.0488167	0.114921	0.0703965	0	0.075982	0	0	0	0.972	-0.0406708	1.09362
TCGA-J4-A67L-01A-11R-A30B-07	0.00236871	0	0.0241652	0.259717	0.0972042	0	0.0481451	0.0426547	0	0	0.0782789	0.0046228	0.0228572	0.061132	0.131115	0.103015	0.0158954	0.108829	0	0	0	0.074	0.128224	1.04195
TCGA-XK-AAJR-01A-11R-A41O-07	0.0301002	0	0.199299	0.0780622	0.110854	0	0.0292153	0.0016653	0	0	0.0349349	0.0120563	0	0.0258674	0.181914	0.0818836	0	0.214147	0	0	0	0.681	0.00189538	1.06382
TCGA-HC-A9TH-01A-11R-A41O-07	0.017768	0	0.0731977	0.031845	0.243132	0	0.0353346	0.0293043	0.00547855	0	0.0487645	0	0.121473	0.16094	0.111729	0.033419	0	0.087614	0	0	0	0.01	0.218303	1.00235
TCGA-EJ-A65J-01A-11R-A311-07	0.050789	0	0.274543	0.0319769	0.203788	0	0.0341939	0.0047173	0	0	0.0485548	0.0153803	0	0.0684213	0.188089	0.00792102	0	0.071053	0	0	0.000572482	0.868	-0.0201413	1.0692
TCGA-2A-A8VT-01A-11R-A37L-07	0.0374509	0	0.00719149	0.108604	0.286981	0	0.062727	0.0557125	0	0	0.0310336	0.0109954	0.0654372	0.142209	0.0854683	0.0596433	0	0.0465461	0	0	0	0.279	0.0595447	1.08011
TCGA-KC-A7F5-01A-11R-A33R-07	0.0295916	0	0.136214	0.0876389	0.24471	0	0.0319584	0.000516086	0	0	0.0763491	0.0538359	0.105128	0.0425552	0	0	0.00748285	0.169382	0	0.0146381	0	0.96	-0.0371048	1.0924
TCGA-HC-7233-01A-11R-2118-07	0.0440085	0	0.0341682	0.119774	0.343343	0	0.0156315	0.00142029	0	0	0.0350957	0.0137783	0.0747872	0.125458	0.129415	0.0121887	0	0.0509311	0	0	0	0.029	0.173419	1.02661
TCGA-J4-A67Q-01A-21R-A30B-07	0.0451848	0	0.0784281	0.114146	0.277127	0	0.0725151	0.0177087	0	0	0.0490282	0.0117382	0.0644508	0.0163019	0.101019	0.0284795	0.00365702	0.120215	0	0	0	0.102	0.104919	1.0426
TCGA-ZG-A9ND-01A-11R-A41O-07	0.0694575	0	0.0934343	0.140823	0.15543	0.0108486	0.0613235	0	0	0	0.161165	0.0335018	0	0.0396744	0.0842613	0.019926	0	0.0132579	0.113288	0.00360871	0	0.653	0.0046356	1.11351
TCGA-HC-7821-01A-12R-2118-07	0.0758233	0	0.0719434	0.0644983	0.278474	0	0.0322362	0.0294418	0	0	0.0276643	0.14803	0	0.102149	0.124033	0.0102755	0	0.0354318	0	0	0	0.154	0.0862145	1.04861
TCGA-V1-A9Z9-01A-21R-A41O-07	0.0356648	0	0.0693781	0.020453	0.255875	0	0.00682926	0.0279544	0	0	0.0661294	0	0.101208	0.0829018	0.199413	0.00074008	0	0.133453	0	0	0	0.499	0.0236737	1.07209
TCGA-V1-A8MU-01A-11R-A37L-07	0.00649137	0	0.18789	0.110226	0.194369	0.00429669	0	0.0110199	0.0333543	0	0.0496414	0.00452123	0.0956768	0.0569241	0.0440749	0.0352889	0	0.166226	0	0	0	0.018	0.195936	0.999588
TCGA-EJ-AB27-01A-11R-A41O-07	0.0745201	0.0094897	0.124986	0.0700419	0.219715	0	0.125626	0.027225	0	0	0.0456819	0	0.0750148	0.0756872	0.0158527	0.00262881	0.010659	0.122872	0	0	0	0.071	0.130842	1.03016
TCGA-G9-6370-01A-11R-1789-07	0.0750346	0	0.0762085	0.149965	0.261484	0.0116448	0.00156921	0	0	0	0.0159371	0.00429186	0	0.0491436	0.0942481	0.106025	0	0.151368	0.00308089	0	0	0.209	0.0736958	1.04881
TCGA-EJ-A8FU-01A-11R-A36G-07	0.0486002	0	0.0640973	0.024456	0.434638	0	0.0159898	0	0	0	0.0446461	0.0284121	0.020672	0.0841044	0.0450888	0.0172191	0	0.172076	0	0	0	0.1	0.107753	1.0488
TCGA-KK-A7B3-01A-11R-A33R-07	0.0182834	0	0.0803012	0.0584499	0.207805	0	0.0146803	0.0153248	0	0	0.0698218	0.0296485	0.297406	0.0620281	0.0709307	0.00914014	0	0.0661808	0	0	0	0.033	0.164871	1.02794
TCGA-KC-A7FA-01A-21R-A33R-07	0.00461604	0	0.129394	0.0849608	0.179323	0	0	0.00543255	0	0	0.0934041	0.0175214	0.111632	0.106267	0.0992392	0.00968706	0	0.158524	0	0	0	0.316	0.0531862	1.06362
TCGA-VN-A88L-01A-11R-A352-07	0.0887476	0	0.0287267	0.0594053	0.256385	0	0.0428733	0	0	0	0.0503603	0	0.0554763	0.0901133	0.143638	0.0139978	0	0.170276	0	0	0	0.943	-0.0336694	1.09615
TCGA-HC-8264-01B-11R-2403-07	0.0433361	0	0.0878306	0.023297	0.318915	0	0	0.00119031	0	0	0.0305555	0.020965	0	0.0806262	0.182781	0.0609328	0	0.149571	0	0	0	0.391	0.0416341	1.05757
TCGA-J4-8198-01A-11R-2263-07	0.0680603	0	0.0872584	0.0636884	0.343848	0	0.013216	0	0	0	0.0170098	0.0107211	0.0287666	0.0670256	0.0718023	0.0432999	0	0.185304	0	0	0	0.855	-0.0182301	1.08682
TCGA-HC-7737-01A-11R-2118-07	0.0141066	0	0.112936	0.0462372	0.399279	0.0048696	0	0	0.0397354	0	0.0544118	0.00723926	0.0575361	0.0612055	0.121998	0.00542627	0	0.0750193	0	0	0	0.402	0.0395353	1.07365
TCGA-G9-6348-01A-11R-1789-07	0.0481705	0	0.0705482	0.154064	0.333301	0.00104262	0.00689789	0	0	0	0.0396176	0.00653402	0.0108271	0.114805	0.0843415	0.0410616	0	0.0887893	0	0	0	0.228	0.0698785	1.06986
TCGA-EJ-A65E-01A-11R-A29R-07	0.0114181	0	0.0869336	0.109603	0.222097	0	0.0322692	0.001315	0	0	0.0788221	0.0208075	0.0818105	0.0371826	0.141331	0	0	0.174643	0	0.00176709	0	0.743	-0.00553326	1.08454
TCGA-XK-AAK1-01A-11R-A41O-07	0.0399786	0	0.17896	0.12069	0.265967	0	0.0227406	0.0125905	0	0	0.0303352	0	0	0.0647147	0.135577	0	0	0.128447	0	0	0	0.313	0.0538179	1.05576
TCGA-EJ-5501-01A-01R-1580-07	0.0555549	0	0.081695	0.0268694	0.336631	0	0.0285574	0.0128906	0	0	0.0609213	0.00494361	0.0430075	0.113074	0.0643247	0.0594709	0	0.112059	0	0	0	0.377	0.0433935	1.06789
TCGA-EJ-A7NM-01A-21R-A33R-07	0.0509812	0.0313512	0.015147	0.155871	0.211474	0	0.0394026	0.140183	0	0	0.0452151	0.0122752	0.0658081	0.0449538	0.0745939	0.0499655	0	0.0627777	0	0	0	0.028	0.176319	1.02075
TCGA-HC-A6AS-01A-11R-A30B-07	0.00327937	0	0.0837299	0.0992963	0.160598	0.00606562	0.0311071	0.0429454	0	0	0.0192768	0.0290444	0.224587	0.041711	0.153547	0.00611329	0	0.0986982	0	0	0	0.007	0.24797	0.984116
TCGA-V1-A9O5-01A-11R-A41O-07	0.0309325	0	0	0.0515361	0.356366	0	0	0.045316	0	0.0368891	0	0.0289715	0.0398094	0.185904	0.137485	0.0171373	0	0.0696527	0	0	0	0.009	0.236526	1.00461
TCGA-EJ-5532-01A-01R-1580-07	0.0795091	0	0.0547271	0.0383476	0.386757	0	0.0358225	0	0	0	0.0277699	0.0266896	0.0135451	0.0698637	0.111026	0.0263962	0.00707258	0.120253	0	0	0.00222044	0.503	0.0231314	1.07425
TCGA-V1-A9Z7-01A-11R-A41O-07	0.0497379	0	0.0178249	0.0802454	0.264417	0.0003528	0.0106277	0.00877009	0	0	0.0287318	0.00860704	0	0.0625607	0.285044	0.0437742	0.00396817	0.135339	0	0	0	0.071	0.131004	1.03064
TCGA-KK-A7AU-01A-11R-A32O-07	0	0	0.0952557	0.267235	0.113973	0.0325897	0.0568009	0.0337736	0	0	0.0480115	0.0111385	0	0.0816743	0.149183	0.0125537	0.00273519	0.095076	0	0	0	0.976	-0.0413872	1.10978
TCGA-EJ-A46F-01A-31R-A250-07	0.0313256	0	0.0527856	0.106262	0.226845	0	0.0406703	0.0276748	0	0	0.0899635	0.0119681	0.101989	0.0522143	0.113119	0	0	0.145183	0	0	0	0.862	-0.0191607	1.09602
TCGA-KC-A7F6-01A-11R-A33R-07	0.0783618	0	0.0986557	0.106205	0.230842	0	0.045829	0.025123	0	0	0.0524452	0.0110446	0.088309	0.0476793	0.0769773	0.0273146	0	0.111214	0	0	0	0.599	0.0111771	1.07182
TCGA-V1-A8WN-01A-11R-A37L-07	0.0254469	0	0.207257	0.0428179	0.33447	0	0.0117524	0	0	0	0.0683212	0.0195458	0.0539674	0.0627948	0	0	0.0113398	0.162287	0	0	0	0.435	0.0333992	1.06785
TCGA-G9-7523-01A-11R-2263-07	0.0199069	0	0.00724885	0.0314831	0.387025	0	0.0115855	0.0441379	0.032305	0	0.0462531	0.00412287	0.052241	0.0503646	0.169026	0.0175935	0	0.126707	0	0	0	0.009	0.228607	0.996838
TCGA-J9-A52C-01A-11R-A26U-07	0.0614867	0	0.0388586	0.153792	0.192508	0	0.0436664	0.000962916	0.0262809	0	0.032046	0	0.118901	0.0838905	0.146055	0.046093	0	0.0224129	0.0330471	0	0	0.053	0.145095	1.03114
TCGA-G9-6384-01A-11R-1789-07	0.0749173	0	0.0998431	0.0317651	0.318375	0	0.0406014	0.00473411	0.00233662	0	0.0338186	0.0018565	0.0486757	0.136531	0.0328693	0.0478979	0	0.125778	0	0	0	0.148	0.0871624	1.05207
TCGA-V1-A8WW-01A-11R-A37L-07	0.058671	0	0.0354794	0.0766763	0.184882	0	0.0579847	0	0	0	0.0941474	0	0.148394	0.112827	0.0680184	0.0462561	0	0.116664	0	0	0	0.502	0.0232603	1.08242
TCGA-EJ-7785-01A-11R-2118-07	0.0779375	0	0.245512	0.0601542	0.136265	0	0.0409909	0	0	0	0.0288449	0.0181857	0.0620663	0.0441863	0.0427594	0.101072	0	0.132775	0	0	0.00925016	0.086	0.120333	1.01623
TCGA-EJ-5512-01A-01R-1580-07	0.0274044	0	0.147647	0.0616638	0.266182	0	0.0270086	0	0	0	0.078051	0.0273811	0.147773	0.0501471	0	0.00783567	0.00132029	0.153761	0	0.00382474	0	0.463	0.0294672	1.06768
TCGA-HC-8259-01A-11R-2263-07	0	0	0.380122	0.07565	0.186432	0	0.00353351	0.00760263	0	0	0.0332209	0	0.0176002	0.081014	0.103607	0.0363503	0	0.0748672	0	0	0	0.488	0.0258221	1.05691
TCGA-EJ-5510-01A-01R-1580-07	0	0	0.134811	0.131856	0.27053	0	0.0363621	0.00695566	0.0141122	0	0.0353735	0	0.0105567	0.09683	0.0423628	0.0547997	0	0.165449	0	0	0	0.038	0.156802	1.0244
TCGA-XJ-A9DX-01A-11R-A37L-07	0.0696493	0	0.183706	0.0863942	0.162683	0	0.0197771	0.0300735	0	0	0.048305	0.0215213	0	0.0753085	0.211371	0.00571655	0	0.0854946	0	0	0	0.613	0.00961146	1.0631
TCGA-VN-A88R-01A-11R-A36G-07	0.0268812	0	0.228431	0.0469365	0.132518	0	0.00258069	0.0125856	0	0	0.0705132	0.0327319	0	0.0314244	0.258079	0.00860782	0	0.14871	0	0	0	0.519	0.0210314	1.05757
TCGA-ZG-A9L0-01A-11R-A41O-07	0.0410312	0	0.00733983	0.0735531	0.26961	0	0.027768	0.0647244	0.00315174	0	0.0720767	0.0305739	0.109249	0.0956022	0.112817	0.0248527	0	0.0676504	0	0	0	0.378	0.0433359	1.0768
TCGA-G9-6378-01A-11R-1789-07	0.070107	0	0.120244	0.0661629	0.296592	0	0.0548308	0	0.00411496	0	0.0280469	0.00446839	0	0.0879374	0.0698468	0.0394951	0	0.158154	0	0	0	0.43	0.0349972	1.06615
TCGA-VN-A88Q-01A-11R-A352-07	0.0461271	0	0.0780311	0.0906308	0.173775	0	0.0313302	0.0427476	0	0	0.0355385	0	0.237703	0.0597371	0.0827104	0.0248403	0	0.0968291	0	0	0	0.358	0.0457947	1.06696
TCGA-EJ-7783-01A-11R-2118-07	0.0937852	0	0.156321	0.138986	0.206555	0	0.0393316	0	0	0	0.0397068	0.0301603	0.024878	0.0331501	0.0388069	0.0726046	0.00739333	0.0967739	0	0	0.0215475	0.24	0.0661602	1.04487
TCGA-EJ-A7NJ-01A-22R-A352-07	0.00827973	0	0.228761	0.17033	0.182988	0	0.0774677	0.0275293	0	0	0.0286046	0.00100663	0.0522699	0.125897	0.0394328	0.00931911	0	0.0481153	0	0	0	0.091	0.116769	1.04258
TCGA-EJ-8472-01A-11R-2403-07	0.0704003	0	0.101914	0.114141	0.193423	0	0.0324561	0.00600141	0	0	0.0904156	0.0191883	0.0780534	0	0.125077	0	0.0205679	0.148362	0	0	0	0.588	0.0123387	1.07413
TCGA-CH-5746-01A-11R-1580-07	0.0641012	0	0.225236	0.086334	0.266839	0	0.0402123	0.0303042	0	0.00687793	0.00103991	0.00641009	0.0467248	0.027501	0.0903088	0.0299488	0.0083682	0.0380646	0.0245387	0	0.00719111	0.583	0.0129688	1.06349
TCGA-YL-A8S8-01A-11R-A37L-07	0.117812	0	0.138987	0.0670977	0.207677	0	0.0635845	0	0	0	0.0515422	0.0299451	0.0329304	0.0886777	0.138916	0.0283993	0	0	0.0344306	0	0	0.732	-0.00417019	1.07669
TCGA-YL-A8HK-01A-11R-A36G-07	0.0804577	0	0.0744018	0.0896068	0.264056	0	0.0456077	0.00349047	0	0	0.0335491	0.00668963	0.113191	0.0638013	0.0930061	0.0233562	0	0.108787	0	0	0	0.102	0.105176	1.03758
TCGA-J9-A8CP-01A-11R-A352-07	0.0286247	0	0.20003	0.036496	0.0958566	0	0.0101123	0.0112894	0	0	0.0561218	0	0	0.025219	0.0353113	0.00311439	0.00589685	0.491928	0	0	0	0	0.518773	0.855928
TCGA-ZG-A9LS-01A-12R-A41O-07	0.0358714	0.0297639	0.0136175	0.150332	0.317465	0.00448117	0.0231436	0.0563415	0	0	0.0477427	0.00838109	0.0143805	0.0561298	0.0900375	0.0811832	0.000372242	0.0707563	0	0	0	0.006	0.290036	0.970836
TCGA-QU-A6IP-01A-11R-A31N-07	0.0568313	0	0.202395	0.0383845	0.267258	0	0.0523769	0.00626769	0	0	0.0463621	0	0.188053	0.0258955	0.0452279	0	0	0.0709478	0	0	0	0.374	0.0438709	1.05826
TCGA-EJ-5509-01A-01R-1580-07	0.0282327	0	0.0335453	0.0788207	0.115306	0	0.0186101	0.0332642	0	0	0.0348418	0	0.338036	0.0519464	0.0911605	0.0434031	0	0.132833	0	0	0	0.048	0.152585	1.03992
TCGA-YL-A8SK-01B-21R-A37L-07	0.0663303	0	0.0610017	0.215361	0.31239	0.0356819	0.0118878	0.0033315	0	0.00279116	0	0.0114542	0	0.0761651	0.0729073	0.00884341	0.0129329	0	0.108922	0	0	0.141	0.0885909	1.06804
TCGA-HC-7212-01A-11R-2118-07	0.0220519	0	0.110889	0.0623065	0.268622	0	0.0234887	0	0	0	0.0327642	0.0170009	0.00916797	0.0846456	0.0921816	0.0986332	0	0.171057	0	0	0.00719097	0.941	-0.0332598	1.0842
TCGA-G9-6385-01A-11R-1789-07	0.0500533	0	0.119176	0.0143508	0.281606	0	0.0615058	0	0	0	0.0316986	0.0188371	0.0666662	0.0624177	0.0648915	0.0447729	0	0.184024	0	0	0	0.458	0.0302483	1.05961
TCGA-KK-A8IB-01A-11R-A36G-07	0.0080841	0.0351209	0.0318695	0.0624847	0.382353	0	0	0.0135164	0	0	0.0527199	0.0704268	0.124686	0.0489266	0.0891835	0.00574342	0	0.0748855	0	0	0	0.129	0.0948012	1.05149
TCGA-XJ-A9DQ-01A-11R-A37L-07	0.0262727	0	0.438887	0.117209	0.170771	0	0.0102139	0	0	0	0.0433159	0.0060953	0.00298803	0.0147668	0.0377564	0.00698846	0	0.124736	0	0	0	0.031	0.170718	1.00982
TCGA-KK-A6DY-01A-12R-A311-07	0.0579169	0	0.0897209	0.0548334	0.194145	0	0.0391182	0.0364689	0	0	0	0	0.341853	0.107428	0.0251424	0.0037751	0	0	0.0495973	0	0	0.098	0.110005	1.06274
TCGA-G9-A9S7-01A-11R-A41O-07	0.0481126	0	0.146964	0.174403	0.183929	0	0.0643123	0.00767854	0	0	0.0382364	0	0.0711232	0.115097	0.0564898	0.0228707	0	0.0707838	0	0	0	0.416	0.0376077	1.07164
TCGA-M7-A71Z-01A-12R-A32O-07	0.0508065	0	0.146126	0.130201	0.0988115	0	0.0381158	0	0	0	0.0956274	0.0424157	0	0.0306189	0.199318	0.0562226	0	0.111736	0	0	0	0.993	-0.0547721	1.08886
TCGA-EJ-5497-01A-02R-1580-07	0.0830109	0	0.0882046	0.105789	0.295272	0.00871307	0.00360012	0	0	0	0.0364261	0.0118995	0.0803772	0.0284573	0.0518971	0.0563795	0.0163186	0.128789	0	0	0.00486662	0.434	0.033539	1.06318
TCGA-HC-8257-01A-11R-2263-07	0	0	0.206624	0.170092	0.220273	0	0.0405378	0.0399357	0	0	0.0303977	0.00712204	0	0.0801112	0.0858992	0.0395806	0	0.0794271	0	0	0	0.32	0.0521626	1.06076
TCGA-EJ-A65B-01A-12R-A30B-07	0	0.00506261	0.265658	0.0310184	0.0916045	0	0.00905892	0.000448129	0	0	0.0561143	0	0.252369	0.010414	0.115827	0.0101239	0.022268	0.130033	0	0	0	0.013	0.206157	0.999798
TCGA-G9-6332-01A-11R-1789-07	0.0475584	0	0.09072	0.153286	0.212253	0	0.00401958	0	0	0	0.0275311	0	0.127864	0.0831637	0.0610691	0.0722006	0	0.120334	0	0	0	0.506	0.0227392	1.07003
TCGA-KC-A7FD-01A-11R-A33R-07	0.0364632	0	0.132265	0.090751	0.251665	0	0.00975187	0.0852234	0	0	0.0289211	0.0629538	0.11227	0.0567068	0.0587242	0.00534773	0.0095231	0.0568725	0.00256195	0	0	0.909	-0.0255661	1.08453
TCGA-EJ-7781-01A-11R-2118-07	0.0555227	0	0.199337	0.0733919	0.165739	0	0.0533758	0.0132718	0	0	0.0274471	0.0203831	0.0918395	0.0497274	0.0575328	0.0561659	0	0.12774	0	0	0.00852581	0.153	0.0863491	1.03072
TCGA-KK-A8I4-01A-11R-A36G-07	0.0281519	0	0.0178183	0.110128	0.333073	0	0	0.0419276	0	0	0.0593817	0.0159969	0.0509365	0.0866875	0.0760582	0.0414946	0	0.138346	0	0	0	0.006	0.291053	0.969475
TCGA-EJ-7330-01A-11R-2118-07	0.103657	0	0.140948	0.112402	0.200247	0	0.0620301	0	0	0	0.0198198	0.0375316	0	0.0500839	0.0919305	0.0298923	0.0223963	0.109611	0.0121129	0	0.00733851	0.709	-0.00169017	1.06783
TCGA-HC-8216-01A-11R-A29R-07	0.00511055	0	0.145437	0.133959	0.149816	0.0190259	0.0136407	0.00374401	0.0122969	0	0.018663	0	0.153674	0.0853774	0.137902	0.0385204	0	0.0828332	0	0	0	0.097	0.111569	1.03419
TCGA-YJ-A8SW-01A-11R-A37L-07	0.0110836	0	0.0952477	0.0602815	0.271759	0	0.0195897	0.0019144	0	0	0.0577476	0.020114	0.0331662	0.0875926	0.18842	0.0521014	0	0.0996304	0	0.00135204	0	0.845	-0.0171728	1.08324
TCGA-HC-7740-01A-11R-2118-07	0.0673881	0	0.0921781	0.125189	0.338551	0	0.0239751	0.00703946	0	0	0.0127453	0.0165842	0	0.0330885	0.148744	0	0.0228305	0.0794251	0.0121497	0	0.020112	0.459	0.0302098	1.07186
TCGA-ZG-A9LY-01A-11R-A41O-07	0.0711368	0	0.015584	0.14377	0.255672	0	0.0175937	0.0347028	0	0	0.0156128	0.040248	0.0760351	0.0252056	0.13631	0.0407244	0.000757819	0.126648	0	0	0	0.153	0.0863846	1.04847
TCGA-HC-A631-01A-11R-A29R-07	0.0619288	0	0.0499192	0.118461	0.211036	0.047679	0.0413509	0.0153322	0	0	0.0483868	0.0184304	0.00768051	0.126272	0.124732	0.0278493	0	0.100941	0	0	0	0.471	0.0282199	1.0771
TCGA-2A-A8VV-01A-11R-A37L-07	0.0160032	0	0.0778433	0.0838385	0.296112	0	0	0.0179494	0	0	0.0305778	0.0268559	0.149824	0.0833682	0	0.00647167	0	0.207091	0	0.00406471	0	0.867	-0.0198842	1.09685
TCGA-FC-7708-01A-11R-2118-07	0.00131748	0	0.0849218	0.0810728	0.240718	0	0.0344346	0.00234118	0	0	0.0597043	0.0403343	0.121759	0.0899511	0	0.0529986	0	0.187527	0	0.00292005	0	0.106	0.103442	1.04261
TCGA-YL-A8HM-01A-11R-A36G-07	0.0346964	0	0.0239448	0.339851	0.140102	0.0164247	0.0319094	0.0682421	0	0	0.034267	0.00958165	0.022892	0.0772468	0.119937	0.0411389	0	0.0397656	0	0	0	0.204	0.0747954	1.08014
TCGA-VN-A88K-01A-11R-A352-07	0.0232234	0	0.1658	0.0805231	0.28444	0	0	0.000239072	0	0	0.0900996	0.00796076	0.0590505	0.00242502	0.0281071	0	0.00399373	0.254138	0	0	0	0.255	0.0635235	1.06704
TCGA-EJ-7315-01A-31R-2118-07	0.0142593	0.122703	0.0391266	0.135885	0.218599	0	0.0162326	0.0822704	0	0	0.0731206	0.000338636	0.0551637	0.0517079	0.0662241	0.0141431	0.0110884	0.0991373	0	0	0	0.268	0.0613067	1.06584
TCGA-G9-6338-01A-12R-1965-07	0.0975772	0	0.160625	0.0829436	0.212114	0.0132446	0.0101714	0.000665186	0	0	0.021261	0.00296586	0.0911798	0.0511818	0.114492	0.00148442	0	0.140094	0	0	0	0.538	0.019304	1.05906
TCGA-G9-6342-01A-11R-1965-07	0.0523165	0	0.198482	0.111324	0.222089	0.000181014	0.024356	0.00875714	0	0	0.02849	0.00543282	0.100042	0.0565634	0.0669324	0.0584324	0	0.0666002	0	0	0	0.467	0.0289407	1.05718
TCGA-V1-A9OX-01A-11R-A41O-07	0.0361645	0	0.185369	0.119349	0.218774	0.0111369	0.0374327	0.0258883	0	0	0.0357555	0.000769133	0.128143	0.0255622	0.0843171	0.0161673	0	0.0751707	0	0	0	0.314	0.0537642	1.05288
TCGA-YL-A9WL-01A-11R-A41O-07	0.0536321	0	0.133618	0.112627	0.198478	0	0.0444656	0.0382612	0	0	0.0509202	0.00320045	0.0821874	0.0744479	0.119178	0.0190712	0	0.0699114	0	0	0	0.407	0.03889	1.06094
TCGA-HC-7231-01A-11R-2118-07	0.0123038	0	0.056863	0.149275	0.332911	0.0363445	0.00042571	0.00463842	0	0	0.00846276	0	0.100847	0.0817561	0.0687341	0.0594988	0.0137785	0.0741612	0	0	0	0.126	0.0966364	1.05203
TCGA-EJ-5505-01A-01R-1580-07	0.0722269	0	0.100001	0.073446	0.237985	0	0.0101388	0	0	0	0.0459921	0.0137834	0.00734281	0.0461929	0.0942809	0.0125557	0	0.286055	0	0	0	0.345	0.0477336	1.06808
TCGA-G9-7522-01A-11R-2263-07	0.0257261	0	0.139117	0.062302	0.166636	0	0.0156737	0	0	0	0.0880745	0.0274228	0.12115	0.0982402	0.0765317	0.0435366	0	0.13559	0	0	0	0.102	0.105437	1.03626
TCGA-XQ-A8TB-01A-11R-A36G-07	0.0336796	0	0.0874745	0.0518071	0.411719	0	0.0195946	0	0	0	0.0475284	0.0115135	0.0183778	0.124079	0.132049	0.0364129	0	0.000918405	0.024405	0.000441191	0	0.764	-0.00821812	1.10426
TCGA-V1-A9OL-01A-11R-A41O-07	0.0566987	0	0.0136521	0.154242	0.280125	0.00106358	0.0525576	0.0362427	0.00780039	0	0.0240558	0	0.0801313	0.0669853	0.104302	0.0600035	0.00940457	0.0527348	0	0	0	0.08	0.124439	1.04332
TCGA-EJ-7218-01B-11R-A32O-07	0.0137641	0.01107	0.275098	0.0336657	0.16635	0	0.0543978	0.0110575	0	0	0.046848	0.00580392	0.0485935	0.0805812	0.0938209	0.00724965	0	0.1517	0	0	0	0.226	0.0706431	1.03982
TCGA-G9-6371-01A-11R-1789-07	0.0476531	0	0.138343	0.0964289	0.225946	0	0.03669	0.0117762	0.0222587	0	0.0333826	0.00246621	0.0897657	0.0992271	0.0760859	0	0	0.119976	0	0	0	0.68	0.00214001	1.07787
TCGA-QU-A6IM-01A-11R-A31N-07	0	0	0.149204	0.272777	0.160201	0	0.0583474	0.0825665	0	0	0.0830217	0.0240962	0.00410142	0.0418905	0.0554879	0.0320855	0.00543751	0.0307839	0	0	0	0.048	0.152581	1.04248
TCGA-VP-A876-01A-11R-A352-07	0.11137	0	0.164328	0.104912	0.201943	0	0.0303976	0.00968416	0.00446771	0	0.0727364	0.00861403	0.0863761	0.0902383	0	0	0	0.10925	0	0.005683	0	0.766	-0.00847665	1.0846
TCGA-YL-A8SA-01A-21R-A37L-07	0.0457474	0	0.140504	0.0636596	0.210137	0	0.0563053	0.0517836	0	0	0.0425757	0.0204363	0.0758796	0.112519	0.0728005	0.027403	0	0.0802483	0	0	0	0.642	0.00605213	1.07385
TCGA-VP-A87K-01A-11R-A352-07	0.00125896	0	0.20699	0.173763	0.135174	0	0.0557481	0.0300237	0	0	0.046967	0.0113998	0.0497359	0.104448	0.0723661	0.0379379	0	0.0741887	0	0	0	0.71	-0.00193876	1.07906
TCGA-EJ-7794-01A-11R-2118-07	0.0714447	0	0.155405	0.0452813	0.160825	0	0.0241734	0.0161917	0	0.00166245	0.00152022	0.0281991	0.142142	0.0327191	0.0943085	0.0528086	0	0.156619	0	0	0.0167001	0.264	0.062226	1.04212
TCGA-G9-6336-01A-11R-1789-07	0.0380347	0	0.292419	0.0842652	0.160717	0	0.0600713	0	0	0	0.0321095	0.00914276	0.0619646	0.0866027	0.0861894	0.0267263	0	0.0617566	0	0	0	0.343	0.0478254	1.04826
TCGA-CH-5738-01A-11R-1580-07	0.0689121	0	0.0325986	0.0689142	0.150078	0.0139127	0.0246353	0.0178937	0	0	0.0280411	0.106286	0.133677	0.0385743	0.190059	0.0249631	0	0.0599594	0.0152581	0.0120258	0.014211	0.102	0.104887	1.03781
TCGA-XJ-A83F-01A-11R-A352-07	0.0399478	0	0.304969	0.052315	0.0894157	0	0.00220492	0	0	0	0.0181003	0	0.24133	0.0293099	0.12513	0	0	0.0972781	0	0	0	0.227	0.0704715	1.05066
TCGA-G9-7521-01A-11R-2263-07	0.0490417	0	0	0.0541818	0.483324	0.0266619	0	0.0116149	0.00168848	0	0	0.0188498	0.0273115	0.177552	0.0305635	0.00432053	0	0.114891	0	0	0	0.001	0.347279	0.953072
TCGA-ZG-A9L9-01A-11R-A41O-07	0.0372016	0	0.0012764	0.106404	0.335939	0	0.00478807	0.0539577	0	0	0.0644863	0.0231406	0	0.087785	0.13799	0.0510792	0.00815707	0.0877947	0	0	0	0.13	0.0940765	1.0597
TCGA-G9-7525-01A-31R-2263-07	0.0703018	0	0.132662	0.0789989	0.161142	0	0.00059926	0.0527034	0	0	0.0858356	0.00821397	0.0224593	0.0238514	0.173284	0.0257933	0	0.164155	0	0	0	0.938	-0.0321666	1.08264
TCGA-VP-A87B-01A-11R-A352-07	0.0314613	0	0.130533	0.0600003	0.203539	0	0.0320328	0.0233943	0	0	0.0811227	0.0274328	0.0587387	0.0613223	0.15661	0.0329679	0	0.100846	0	0	0	0.915	-0.0266064	1.08019
TCGA-HC-A6HX-01A-11R-A31N-07	0.0654333	0	0.233207	0.148734	0.195397	0	0.0355639	0.0324493	0	0	0.0661782	0.0138811	0.0523976	0.0164864	0.0943046	0	0.0103242	0.0356441	0	0	0	0.227	0.0701448	1.05075
TCGA-KK-A7B2-01A-12R-A32O-07	0.0075386	0	0.126959	0.104016	0.211627	0	0.0357908	0.0140657	0.0145903	0	0.0826351	0.0162414	0.0545508	0.11088	0.0722636	0.0518543	0	0.0969879	0	0	0	0.007	0.257572	0.979766
TCGA-HC-8258-01B-05R-2302-07	0.117578	0	0.0263814	0	0.538261	0.0566931	0	0	0	0.0334302	0	0.0207184	0	0.080156	0.0112889	0	0.0754407	0.0391025	0	0.000949433	0	0.033	0.163311	1.03978
TCGA-HC-7211-01A-11R-2118-07	0.000207813	0	0.239186	0.0347262	0.121631	0.0520053	0.0202399	0	0	0.015296	0	0.106941	0.131008	0.0237043	0.0648596	0.0232668	0.0312224	0.0615066	0.0591869	0	0.0150123	0.284	0.0585565	1.04133
TCGA-2A-AAYU-01A-11R-A41O-07	0.0719481	0	0.0151021	0.10069	0.202181	0	0.0223551	0.00970871	0	0	0.0430051	0	0.119428	0.0505337	0.0587708	0.0522043	0	0.254073	0	0	0	0.705	-0.00123781	1.08892
TCGA-J4-AATV-01A-11R-A41O-07	0.0285323	0	0.134261	0.0445582	0.144348	0	0.0958144	0.0616273	0	0	0.055988	0.045909	0.0411829	0.027817	0.125482	0.04712	0.0308643	0.111138	0	0	0.00535753	0.324	0.0512765	1.04496
TCGA-G9-6365-01A-11R-1789-07	0.0274308	0	0.00717954	0.0836732	0.391333	0	0.0634175	0	0	0	0.0620828	0.00835899	0.0384666	0.105618	0.0445877	0.0517188	0	0.116133	0	0	0	0.336	0.0493011	1.08676
TCGA-V1-A9OA-01A-11R-A41O-07	0.0266728	0	0.0466381	0.155029	0.325041	0	0.0247868	0	0	0	0.00459734	0.0437949	0	0.0908352	0.189916	0.0522761	0	0.040413	0	0	0	0.21	0.0736256	1.0626
TCGA-EJ-7782-01A-11R-2118-07	0.0432069	0	0.0137125	0.0131962	0.329802	0	0.0234196	0.036965	0	0	0.0049343	0	0.0925777	0.0927278	0.110754	0.119471	0	0.119233	0	0	0	0.512	0.0215471	1.07389
TCGA-EJ-7125-01A-11R-1965-07	0.00519915	0	0.0761787	0.105043	0.199005	0	0.0687433	0	0	0	0.0855121	0.035188	0.0923543	0.0560301	0.10483	0.00881018	0	0.153494	0	0.00961182	0	0.193	0.0766555	1.05261
TCGA-ZG-A9M4-01A-11R-A41O-07	0.0172136	0	0.0673685	0.275298	0.116364	0	0.113847	0.0855964	0.011941	0	0.0553142	0.00230644	0.0640128	0.0756227	0.0545122	0.0445437	0	0.0160598	0	0	0	0.007	0.262088	0.991708
TCGA-J4-A83N-01A-11R-A352-07	0.0614807	0	0.203974	0.0867662	0.172004	0	0.0806015	0.0175259	0	0	0.0454408	0.000183026	0.124831	0.0343888	0.052573	0.0733053	0.0051276	0.00660493	0.0348813	0	0.000311865	0.304	0.0555859	1.04958
TCGA-HC-8266-01A-11R-2263-07	0.0107355	0	0.0109176	0.184518	0.516597	0	0.0070555	0.0499771	0	0	0	0.0149148	0.00955791	0.123702	0.0404393	0.0130829	0	0	0.0185024	0	0	0	0.43342	0.91204
TCGA-J4-A83M-01A-11R-A352-07	0.0417804	0	0.0366552	0.0901965	0.344602	0	0.044914	0.0536706	0	0	0.0302352	0.0138754	0.127261	0.0882452	0.0470083	0.0208466	0	0.0607095	0	0	0	0.456	0.0305216	1.08562
TCGA-HC-7736-01A-11R-2118-07	0.0360087	0	0.0715571	0.0945386	0.301821	0	0	0.00432781	0	0	0.0584507	0.0156495	0.183173	0.0649075	0.0728455	0.00744484	0	0.0737872	0	0.0154885	0	0.364	0.0449898	1.0712
TCGA-G9-6343-01A-21R-1965-07	0	0	0.320782	0.0175995	0.199844	0	0	0.000841022	0	0	0.0205306	0.00747931	0.0990812	0.0543046	0.132476	0.00775862	0	0.139303	0	0	0	0.28	0.0593433	1.04282
TCGA-KK-A8IA-01A-11R-A36G-07	0.0345567	0	0.0411139	0.0606831	0.156396	0	0.083681	0	0	0	0.043159	0	0.126373	0.199902	0.104205	0.00239308	0	0.147537	0	0	0	0.33	0.0503751	1.08934
TCGA-HC-A6AN-01A-11R-A30B-07	0	0.00609245	0.143212	0.0693913	0.130977	0	0.0439591	0	0	0	0.0593185	0.000114061	0.242358	0.0162621	0.159085	0	0.0252251	0.104005	0	0	0	0.189	0.0773057	1.05505
TCGA-XK-AAIR-01A-11R-A41O-07	0.027124	0	0.0805795	0.0672969	0.255769	0	0.0227812	0.0357747	0	0	0.064382	0.00280274	0.109186	0.0316154	0.0716538	0.053051	0	0.177984	0	0	0	0.17	0.0813515	1.04798
TCGA-XJ-A9DI-01A-11R-A37L-07	0.0448314	0	0.00370731	0.221371	0.195364	0	0.0271471	0.0326982	0.0170983	0.00407146	0	0	0.162904	0.115983	0.118674	0.0242707	0	0.0318784	0	0	0	0.007	0.263464	0.987959
TCGA-V1-A8X3-01A-11R-A37L-07	0.127315	0	0.275421	0.100648	0.139548	0	0.0127032	0.0102319	0	0	0.065592	0.0177473	0.0570891	0.0377255	0.0558911	0	0	0.100088	0	0	0	0.416	0.0372843	1.05245
TCGA-VP-A879-01A-11R-A352-07	0.0987611	0	0.422342	0.0598713	0.141877	0	0	0	0	0	0.0450564	0.0185485	0.0569	0.0162042	0.00318489	0.00851461	0	0.12874	0	0	0	0.443	0.0323378	1.05537
TCGA-HI-7170-01A-11R-2118-07	0.0142813	0	0.0792274	0.11878	0.320106	0	0.0223692	0.0265349	0	0	0.0252127	0.00212286	0.0283025	0.0654974	0.117739	0.0300281	0	0.149798	0	0	0	0.121	0.098354	1.04701
TCGA-HC-8256-01A-11R-2263-07	0.0382179	0	0.216016	0.0591256	0.218974	0	0.0313533	0	0.0344932	0	0.0281192	0.00965156	0.038345	0.118908	0.0748391	0.00974121	0	0.122216	0	0	0	0.32	0.0522413	1.05523
TCGA-EJ-5494-01A-01R-1580-07	0.0529275	0	0.0382498	0.0920769	0.262578	0	0.0273493	0	0	0	0.0561946	0.0100631	0.079885	0.0844056	0.112543	0.0403475	0	0.143379	0	0	0	0.19	0.0771336	1.05308
TCGA-HC-A6AL-01A-11R-A30B-07	0.0101727	0	0.0539277	0.106267	0.0936473	0.0212057	0.0598634	0.0839542	0	0	0.0278166	0.00847154	0.136568	0.0200272	0.175778	0.0748741	0.00422606	0.1224	0	0	0.00080107	0.128	0.0954352	1.04008
TCGA-EJ-A7NG-01A-31R-A33R-07	0.0568424	0	0.203373	0.0676	0.241964	0	0.0597415	0	0	0	0.0514928	0.0221222	0.0506849	0.0432649	0.05048	0.037575	0	0.11486	0	0	0	0.303	0.0557274	1.04711
TCGA-HC-A9TE-01A-11R-A41O-07	0.0344532	0	0.117417	0.0944397	0.291163	0	0.0426214	0.0467898	0	0	0.0222699	0.00596052	0.0589682	0.0648988	0.0891304	0.0380585	0.0409106	0.0529195	0	0	0	0.007	0.256525	0.978134
TCGA-EJ-7317-01A-31R-2118-07	0.102106	0	0.163317	0.0202819	0.191538	0	0.0531257	0.00404536	0	0	0.0582602	0.0258237	0	0.0384582	0.118745	0.0463659	0.00319191	0.174741	0	0	0	0.641	0.00627533	1.06096
TCGA-XJ-A9DK-01A-11R-A37L-07	0.0976377	0	0.133571	0.151245	0.140505	0	0.0554457	0	0	0	0.0238106	0	0.202454	0.0139339	0.0915261	0.024362	0	0.0655087	0	0	0	0.193	0.0766366	1.04847
TCGA-HC-A8D0-01A-11R-A36G-07	0.047042	0	0.0927016	0.113573	0.210091	0	0.011221	0.0505883	0	0	0.0780402	0.00568934	0.0914124	0.0303173	0.102314	0.0262719	0	0.140738	0	0	0	0.341	0.0484978	1.06101
TCGA-EJ-5542-01A-01R-1580-07	0.0698332	0	0.105479	0.04414	0.426194	0.0072933	0	0	0	0	0	0.00994605	0	0.0641945	0.0982116	0.102217	0.000648064	0.0713027	0	0	0.000540902	0.681	0.00183369	1.07877
TCGA-CH-5753-01A-11R-1580-07	0.126751	0	0.0997487	0.00859976	0.288546	0	0.0798805	0	0.0170629	0	0.0436686	0	0.0930241	0.0987996	0.105285	0	0.0109126	0.0277206	0	0	0	0.636	0.00716843	1.08099
TCGA-FC-A6HD-01A-11R-A31N-07	0.0455557	0	0.137917	0.174657	0.104429	0	0.0800137	0.0434055	0	0	0.0395128	0	0.0360237	0.0135794	0.134231	0.023535	0	0.16714	0	0	0	0.578	0.0140965	1.06849
TCGA-V1-A8WL-01A-11R-A37L-07	0.0892305	0	0.286732	0.0282521	0.224208	0.00988672	0.0227721	0	0.0329608	0	0.0113335	0.00716521	0.0684223	0.0721105	0.0245467	0.00305946	0	0.11932	0	0	0	0.036	0.157896	1.00904
TCGA-HC-A4ZV-01A-11R-A26U-07	0.0912919	0	0.0931693	0.0901039	0.266829	0.0108409	0.0102049	0.0111526	0.0145764	0	0.00370417	0	0.18253	0.051105	0.104255	0.0282099	0	0.0420269	0	0	0	0.539	0.0191867	1.07409
TCGA-KK-A8II-01A-11R-A36G-07	0.0971528	0	0.0571971	0.170883	0.0696594	0	0.053091	0.0105937	0	0	0.0457872	0	0.240123	0.102941	0.0896201	0	0	0.0629517	0	0	0	0.699	-0.000209893	1.09566
TCGA-HC-8265-01A-11R-2263-07	0.0303127	0	0.233889	0.107938	0.166093	0.0224489	0.0289446	0.0329065	0	0	0.0173399	0.0154789	0.0326919	0.0753329	0.0842674	0.031789	0	0.120568	0	0	0	0.255	0.0634672	1.04126
TCGA-EJ-5506-01A-01R-1580-07	0.0755808	0	0.146441	0.0920759	0.265854	0.00971926	0.0387192	0.00165528	0	0	0.00348093	0.00373144	0	0.140026	0.0783074	0.0504409	0	0.0939685	0	0	0	0.569	0.0156197	1.07723
TCGA-KK-A8IK-01A-11R-A36G-07	0.13531	0	0.13886	0.014833	0.0781494	0	0.0168252	0.0332891	0	0	0.0379607	0.0366659	0.0576925	0.00986819	0.146635	0.00135135	0.00282838	0.289731	0	0	0	0.885	-0.0222536	1.08767
TCGA-EJ-5530-01A-01R-1580-07	0.0944056	0	0.0780434	0.0947776	0.174174	0	0.0860276	0	0	0	0.0420149	0.0088004	0.0279033	0.0711798	0.0778019	0.074878	0	0.169993	0	0	0	0.931	-0.0299459	1.08346
TCGA-KK-A7B0-01A-11R-A32O-07	0.0162293	0	0.103177	0.0867527	0.269461	0	0.0248504	0.0647195	0	0	0.0304589	0	0.152139	0.0251893	0.116521	0.00492469	0	0.105578	0	0	0	0.007	0.267394	0.974251
TCGA-J4-A67O-01A-11R-A30B-07	0.0568505	0	0.364623	0.11694	0.114723	0	0.0132054	0	0	0	0.0517821	0.0123009	0	0.0388981	0.119185	0	0.0280577	0.0827473	0	0	0.000686429	0.255	0.0633408	1.04128
TCGA-KK-A6E0-01A-11R-A311-07	0.0204799	0	0.129007	0.0559383	0.231907	0	0.029416	0	0	0	0.0898152	0.0116115	0.00913578	0.129123	0.105233	0.0439264	0	0.144406	0	0	0	0.861	-0.0190611	1.0931
TCGA-HC-7075-01A-11R-1965-07	0.0695423	0	0.118951	0.0833658	0.247946	0.000951096	0.0262895	0.031356	0	0	0.0146281	0.0334124	0.1559	0.0928996	0	0.00167547	0	0.123082	0	0	0	0.299	0.0565088	1.05696
TCGA-ZG-A8QY-01A-11R-A37L-07	0.156098	0	0.0803572	0.00429011	0.307299	0	0.0511807	0.000500077	0	0	0.0403783	0.0130396	0	0.0870593	0.16781	0.0364513	0	0.0522397	0.00329672	0	0	0.756	-0.00689084	1.08005
TCGA-KC-A7F3-01A-21R-A33R-07	0.0337284	0	0.273631	0.144235	0.173112	0.0276029	0.0301681	0.0072659	0	0	0.0201997	0.0158961	0.00966806	0.0293944	0.116226	0.0366641	0.00715437	0.0738308	0.00122319	0	0	0.497	0.0242987	1.05433
TCGA-CH-5741-01A-11R-1580-07	0.0527041	0	0.0502981	0.132125	0.214925	0	0.0342096	0.00580191	0	0	0.034118	0.00427613	0.0146939	0.0578122	0.146171	0.0321846	0	0.220316	0	0	0.000364921	0.934	-0.0312725	1.09525
TCGA-KK-A6E3-01A-21R-A30B-07	0	0	0.225126	0.0618401	0.227405	0	0.0847394	0	0.0208461	0	0.0505775	0.00105086	0.039832	0.0480045	0.0566705	0.0198313	0	0.162463	0	0	0.0016137	0.033	0.163635	1.01183
TCGA-HC-7742-01A-11R-2118-07	0.0882326	0	0.182184	0.0118003	0.184656	0	0	0	0.00811025	0	0.0688393	0.011584	0.0629356	0.0947828	0.0929882	0.0362259	0	0.157661	0	0	0	0.663	0.00345684	1.0668
TCGA-XA-A8JR-01A-11R-A36G-07	0.0851553	0	0.197168	0.0661427	0.184597	0	0.0450301	0	0	0	0.0452353	0.00696643	0.0228774	0.0908351	0.122947	0	0.00434427	0.128701	0	0	0	0.307	0.0551926	1.0483
TCGA-J4-A83L-01A-11R-A352-07	0.0863977	0	0.169975	0.0385093	0.15686	0	0.0643309	0.000477173	0	0	0.0356943	0.0119398	0.0721384	0.0508687	0.067589	0	0	0.161526	0.0590167	0	0.0246761	0.578	0.0141048	1.06611
TCGA-VN-A88I-01A-11R-A352-07	0.0460911	0.00426235	0.00126756	0.15746	0.293271	0	0	0.0415149	0	0	0.0880583	0.00485472	0.00483672	0.00208849	0.110211	0.00340196	0.00501438	0.237668	0	0	0	0.018	0.195102	1.02474
TCGA-VN-A88M-01A-11R-A352-07	0.0476592	0	0.357509	0.0435824	0.196046	0	0.0262179	0.0023775	0	0	0.0359423	0.0296211	0.0740049	0.0533096	0	0	0	0.120654	0	0.0130759	0	0.591	0.0121983	1.05939
TCGA-HC-A6AO-01A-11R-A30B-07	0.0329019	0	0.137492	0.057007	0.177571	0	0.0119152	0.0319249	0	0	0.012021	0.154858	0.0439993	0.0759145	0.105246	0.0239102	0	0.121398	0	0	0.0138412	0.159	0.0851146	1.03481
TCGA-HC-7080-01A-11R-1965-07	0.050571	0	0.159135	0.0552557	0.104861	0	0.00660986	0.0348783	0	0	0.0604122	0.00933405	0.0267032	0.0573683	0.0926938	0.0224245	0	0.319753	0	0	0	0.381	0.0429825	1.06947
TCGA-EJ-A46D-01A-21R-A32Y-07	0.0724408	0	0.159284	0.159695	0.210775	0	0.0184471	0.0127999	0	0	0.0253247	0.0176203	0	0.0368815	0.0934978	0.100154	0	0.09308	0	0	0	0.63	0.00776492	1.06591
TCGA-EJ-7123-01A-11R-1965-07	0.0522423	0	0.147997	0.0668882	0.19671	0	0.025718	0.0250727	0	0	0.022727	0.00881127	0.0821962	0.0528612	0.145142	0.0129767	0.0133501	0.147307	0	0	0	0.728	-0.00386328	1.06673
TCGA-CH-5739-01A-11R-1580-07	0.114738	0	0.065042	0.0610622	0.293007	0.0217651	0.0623915	0	0	0	0.0260165	0.021055	0	0.112288	0.0800529	0.0720466	0	0.0678709	0	0	0.00266417	0.318	0.0528851	1.06228
TCGA-FC-A66V-01A-21R-A30B-07	0	0	0.303342	0.147053	0.144471	0	0.0357973	0	0	0	0.0266927	0.00687916	0.0844954	0.0394645	0.14566	0.013117	0	0.0516021	0	0	0.00142529	0.08	0.123535	1.02248
TCGA-G9-6329-01A-13R-1965-07	0.0417433	0	0.0194831	0.190956	0.292817	0	0.0232359	0	0.00873628	0	0.0429324	0	0.0132536	0.109331	0.0882513	0.0313774	0	0.137883	0	0	0	0.059	0.138639	1.04594
TCGA-G9-6367-01A-11R-1789-07	0.0362364	0	0.132392	0.130861	0.281638	0	0.0507764	0	0	0.0167374	0.0430746	0.0161915	0.00954674	0.070337	0.0713489	0.0219524	0.00182818	0.11708	0	0	0	0.316	0.053194	1.06447
TCGA-G9-6363-01A-21R-1789-07	0.0967981	0	0.0899733	0.0940274	0.341372	0	0.0177502	0	0.00162005	0	0.0202759	9.8e-05	0.0522636	0.113528	0.0430073	0.0439077	0	0.0853783	0	0	0	0.723	-0.00349405	1.09073
TCGA-HC-8265-01B-04R-2302-07	0.0111551	0	0.0690933	0.0735289	0.374306	0.0393416	0.0271888	0	0.0171183	0	0.0309786	0.0213473	0.0149502	0.116795	0.0801756	0.00857938	0	0.10519	0	0.0102511	0	0.054	0.144176	1.03573
TCGA-YL-A8SJ-01B-11R-A37L-07	0.0690502	0	0.161046	0.0680225	0.25587	0	0.00398894	0	0	0	0.0358049	0.0108029	0.0767035	0.0394287	0.16788	0.0148692	0.000677752	0.0958555	0	0	0	0.303	0.055714	1.04705
TCGA-CH-5771-01A-21R-1580-07	0.0872373	0	0	0.0794829	0.241699	0	0.0380429	0.0560501	0	0	0.0260768	0.0650978	0.0636314	0.0445391	0.149541	0.0882892	0.00168568	0.0586269	0	0	0	0.263	0.0622777	1.05472
TCGA-YL-A9WK-01A-11R-A37L-07	0.0892448	0	0.0396746	0.132207	0.376695	0	0.0194074	0	0	0	0.0359925	0.00300784	0	0.0926097	0.148747	0.0120848	0.00540717	0.0342193	0.0107028	0	0	0.108	0.102808	1.05962
TCGA-WW-A8ZI-01A-11R-A37L-07	0.023431	0	0.120568	0.0950359	0.224352	0	0.0790467	0	0	0	0.0485468	0	0.0720834	0.0841311	0.110339	0.00792031	0	0.134545	0	0	0	0.653	0.00481328	1.0764
TCGA-G9-6347-01A-11R-A31N-07	0.0542012	0	0.0887666	0.204911	0.231488	0	0.0170368	0.0662053	0	0	0.0469913	0.0121303	0.0450742	0.024288	0.104956	0	0.0127745	0.0911768	0	0	0	0.013	0.206124	1.00562
TCGA-FC-A5OB-01A-11R-A29R-07	0.0343006	0	0	0.0192428	0.315019	0	0.0244517	0	0	0.00798978	0.0156577	0.0643278	0	0.0433832	0.256636	0.0522393	0.0481445	0.118608	0	0	0	0.987	-0.0472353	1.09742
TCGA-EJ-5519-01A-01R-1580-07	0.0292053	0	0.0989476	0.0261051	0.299971	0	0.0192077	0.002878	0	0	0.0462536	0.0216873	0.148871	0.0859895	0.17644	0	0	0.0444442	0	0	0	0.615	0.00918399	1.08091
TCGA-CH-5763-01A-11R-1580-07	0.0771828	0	0.115059	0.0780558	0.266377	0.00669634	0.0448724	0	0	0.00315783	0.00800137	0.031843	0.0887273	0.0462182	0.101134	0.0320874	0.00126636	0.0617703	0.0290982	0.000482715	0.00797063	0.308	0.055032	1.05003
TCGA-EJ-5525-01A-01R-1580-07	0.115259	0	0.0345557	0.00395097	0.312224	0	0.0453987	0	0	0	0.0196279	0.0310329	0.0994076	0.0583609	0.143519	0.0728333	0	0.0638297	0	0	0	0.569	0.0156376	1.06968
TCGA-KK-A6E4-01A-11R-A30B-07	0.026177	0	0.266654	0.0797906	0.127653	0	0.0906174	1.03e-05	0.0126108	0	0.0845295	0.00710736	0.0263805	0.0683313	0.0544789	0.0198669	0.0133959	0.120932	0	0	0.00146407	0.436	0.0333348	1.05868
TCGA-ZG-A9LZ-01A-11R-A41O-07	0.0816132	0	0.0978536	0.122965	0.150871	0.000896355	0.054453	0.0388036	0	0	0.0670051	0.0116162	0.122862	0.123509	0.0390012	0.0107262	0	0.0778243	0	0	0	0.431	0.0345911	1.07457
TCGA-CH-5768-01A-11R-1580-07	0.0781728	0	0.219626	0.090698	0.167819	0	0.0446044	0.0135349	0	0	0.0207068	0	0.175081	0.0504428	0.0837146	0.0290465	0	0.0265532	0	0	0	0.647	0.0054985	1.0683
TCGA-EJ-A46G-01A-31R-A26U-07	0.0458803	0	0.228055	0.0724525	0.199657	0	0.0207659	0.0289844	0	0	0.0588684	0.0125485	0.0143168	0.137428	0.078429	0.0247505	0	0.0778637	0	0	0	0.181	0.0790556	1.04959
TCGA-EJ-A46E-01A-31R-A250-07	0.0396547	0	0.0348104	0.167337	0.251661	0	0.0884207	0	0	0.0257949	0	0.0250784	0	0.0396419	0.0840929	0.100098	0	0	0.121452	0.0219577	0	0.504	0.0230648	1.08296
TCGA-G9-6356-01A-11R-1789-07	0.00662574	0	0.0593571	0.0813811	0.290601	0	0.0246279	0.00528598	0	0	0.0775037	0.0274305	0.0681859	0.111151	0.0610779	0.0437526	0	0.143019	0	0	0	0.114	0.101229	1.05006
TCGA-M7-A725-01A-12R-A32O-07	0.0484178	0	0.123653	0	0.298739	0	0.0172015	0.0169281	0	0	0.0483952	0.0149255	0.138278	0.130717	0.0547509	0	0	0.107992	0	0	0	0.391	0.0416567	1.06768
TCGA-KK-A6E2-01A-11R-A311-07	0.0636847	0	0.0699639	0.0554446	0.293898	0	0.0679618	0.0190481	0.0403382	0	0.0516513	0.00522802	0.0831681	0.0718521	0.0483894	0.0215888	0	0.107783	0	0	0	0.663	0.00343396	1.08582
TCGA-KK-A8IC-01A-11R-A36G-07	0.0683393	0	0.0872979	0.0741169	0.366778	0.0116416	0.00673286	0.00349966	0	0.0116536	0.0047986	0.0168074	0	0.0548032	0.168045	0.0660719	0.0167499	0.0426646	0	0	0	0.169	0.0821153	1.0478
TCGA-CH-5748-01A-11R-1580-07	0.0982032	0	0.204912	0.0847559	0.173571	0	0.0647413	0.00326709	0.00112371	0	0.0397955	0	0.0483203	0.0735952	0.0775147	0.0377573	0	0.0924436	0	0	0	0.614	0.00940944	1.06191
TCGA-EJ-A65F-01A-21R-A311-07	0.0611364	0	0.0732283	0.155453	0.17481	0	0.0265475	0.00986926	0.0163806	0	0.0582865	0.00669734	0.0508931	0.0410557	0.107801	0.0665315	0	0.140045	0.0112652	0	0	0.265	0.0619705	1.05508
TCGA-HC-8261-01A-11R-2263-07	0.00704771	0	0.112441	0.149083	0.167913	0.0254951	0.0224622	0.0145207	0	0.0138395	0	0.00940512	0.0549899	0.130588	0.149149	0.0663689	0	0.0766972	0	0	0	0.328	0.0506752	1.06123
TCGA-V1-A8WS-01A-11R-A37L-07	0.00435579	0	0.0247741	0.0640629	0.247661	0	0.0179678	0.012319	0	0	0.0482266	0.0331445	0.111784	0.132255	0.0339368	0.064742	0	0.191053	0	0.0137177	0	0.783	-0.0105798	1.0972
TCGA-KK-A8IL-01A-11R-A36G-07	0.026727	0	0.0761268	0.206862	0.268557	0.0413958	0.0221237	0.0170276	0	0	0.00159651	0.0186844	0.0170324	0.11043	0.093992	0.0481008	0.0148797	0.0364649	0	0	0	0.051	0.148777	1.03415
TCGA-KK-A7AW-01A-11R-A32O-07	0.0155189	0	0.181862	0.151118	0.171284	0	0.0343356	0.0537017	0	0	0.0627198	0.0210509	0.0973212	0.052794	0.0667625	0.00672485	0	0.0848064	0	0	0	0.051	0.149683	1.01944
TCGA-KK-A8I9-01A-11R-A36G-07	0.016349	0	0.0728558	0.140331	0.176057	0	0.00605863	0.0336639	0	0	0.0303134	0.0867884	0.0404951	0.0504795	0.0677657	0.0300924	0.0294839	0.20943	0	0	0.00983592	0.161	0.0839225	1.04466
TCGA-XK-AAJA-01A-11R-A41O-07	0.0447977	0	0.193768	0.0683723	0.165204	0	0.0374971	0.00014431	0	0	0.0423469	0.00339128	0.109989	0.0589228	0.0502187	0.0110397	0	0.214308	0	0	0	0.342	0.0481475	1.05326
TCGA-EJ-8469-01A-11R-2403-07	0.0768133	0	0.0743871	0.104579	0.142976	0	0.102706	0	0	0	0.0390909	0.00103979	0.0968445	0.0646047	0.104111	0.102799	0	0.0890348	0	0	0.00101388	0.932	-0.030223	1.08162
TCGA-2A-A8W1-01A-11R-A37L-07	0.0994055	0	0.0232858	0.112159	0.29577	0	0.0334495	0	0	0	0.0293495	0.0308794	0.0176415	0.0733786	0.164906	0	0.0272529	0.0597774	0.00261846	0	0.0301276	0.992	-0.0515344	1.10716
TCGA-KK-A7AQ-01A-11R-A33R-07	0.0581883	0	0.133908	0.0892556	0.23318	0	0.0124174	0.0828823	0	0	0.0287483	0.00868927	0.0324405	0.0765819	0.0969528	0.0462948	0	0.100461	0	0	0	0.464	0.0292289	1.06138
TCGA-J4-A67S-01A-11R-A30B-07	0	0.0027793	0.179881	0.196507	0.199574	0	0.0710104	0.037277	0	0	0.065012	0	0.0327192	0.0487349	0.0741885	0.0180577	0.00765732	0.0666018	0	0	0	0.485	0.0267984	1.07988
TCGA-J4-A6G3-01A-11R-A311-07	0.019322	0	0.0491488	0.112646	0.343163	0.00455094	0.0266877	0.0305696	0	0	0.0392189	0.00794764	0.0391764	0.101538	0.0833023	0.0670558	0	0.0756718	0	0	0	0.033	0.165108	1.02585
TCGA-ZG-A9MC-01A-31R-A41O-07	0.046422	0.0469514	0	0.0805272	0.302157	0	0.0560711	0.0580912	0	0	0.0348865	0	0.139212	0.0716294	0.0834223	0	0.0489901	0.0316399	0	0	0	0.007	0.252288	0.988704
TCGA-J4-A83K-01A-11R-A352-07	0.0904948	0	0.117567	0.049803	0.217229	0	0.0181448	0.0355629	0	0	0.0429835	0.0152997	0.169389	0.0309248	0.0760342	0.0349298	0	0.101637	0	0	0	0.471	0.0281868	1.06033
TCGA-FC-7961-01A-11R-A29R-07	0.0577924	0	0.0617519	0.0532699	0.353884	0	0	0.0158729	0	0	0.00918015	0.00797807	0	0.0469407	0.199091	0.0278208	0	0.166417	0	0	0	0.299	0.056495	1.05777
TCGA-VP-A87H-01A-11R-A352-07	0.100077	0	0.13517	0.0721233	0.235188	0	0.105716	0.00897041	0	0	0.0499111	0.0228657	0.0129623	0.0716828	0.0992119	0.022751	0	0.0395498	0.0238211	0	0	0.572	0.0150965	1.07173
TCGA-YL-A9WX-01A-21R-A41O-07	0.124278	0	0.267143	0.103479	0.143924	0	0.0724194	0.00357144	0	0	0.0294932	0.00914119	0.031999	0.0202566	0.0544392	0.0299768	0.0117225	0.077774	0.0194307	0	0.000952592	0.092	0.114881	1.02352
TCGA-KK-A6E7-01A-11R-A31N-07	0.0445308	0	0.130453	0.0431564	0.174812	0	0.00675715	0	0	0	0.0981716	0	0.0859671	0.0406036	0.217401	0.0175552	0	0.140591	0	0	0	0.488	0.0256726	1.06515
TCGA-J9-A52B-01A-11R-A26U-07	0.0289868	0	0.0643786	0.187212	0.152866	0	0.0589503	0.0040665	0	0	0.0129035	0.00918556	0.0667906	0.138374	0.14525	0.032973	0	0.0980638	0	0	0	0.054	0.144637	1.03098
TCGA-HC-A8CY-01A-11R-A36G-07	0.0624534	0	0.0594427	0.135779	0.253009	0	0.0646975	0.0459871	0	0	0.0652758	0	0.0726042	0.0869231	0.0660665	0.0274585	0	0.0603031	0	0	0	0.193	0.0765504	1.0646
TCGA-CH-5790-01A-11R-1580-07	0.0405269	0	0.178807	0.0606102	0.237305	0	0.013623	0	0	0	0.031324	0.0981029	0.169761	0.0510276	0.0363728	0	0	0.0825394	0	0	0	0.337	0.0491038	1.05085
TCGA-CH-5745-01A-11R-1580-07	0.104285	0	0.0471231	0.128304	0.271285	0	0.0460982	0	0.0131765	0	0.0224431	0.023447	0.0454068	0.0887256	0.0779425	0.0267892	0	0.104975	0	0	0	0.484	0.0269665	1.07565
TCGA-V1-A9ZR-01A-11R-A41O-07	0.00821092	0	0.0244131	0.0726082	0.220606	0	0.0235179	0.0366146	0	0	0.067825	0.0205625	0.139509	0.0602979	0.185995	0.0130087	0	0.126831	0	0	0	0.086	0.120235	1.03927
TCGA-EJ-A46B-01A-31R-A250-07	0.0673003	0	0.279731	0.100213	0.19732	0	0.00271477	0.00714149	0	0	0.0294625	0	0.0223166	0.0398634	0.108994	0.00283337	0.00329427	0.138816	0	0	0	0.386	0.042333	1.04922
TCGA-HC-7081-01A-11R-1965-07	0.00680287	0	0.0125531	0.0595307	0.297091	0.0319347	0	0	0	0	0.0310364	0.022468	0.0316677	0.0694709	0.227972	0.106508	0	0.102965	0	0	0	0.236	0.0671912	1.05564
TCGA-YL-A8SB-01A-31R-A37L-07	0.0932262	0	0.162783	0.0826308	0.163964	0	0.0735419	0.0134938	0	0	0.032137	0.00637402	0	0.0122142	0.148325	0.0449622	0	0.166349	0	0	0	0.151	0.0868324	1.03458
TCGA-J4-A6G1-01A-11R-A311-07	0.198613	0.0295754	0.0885727	0.0755149	0.25342	0	0.0791326	0.0421582	0.0270686	0	0.0043752	0	0.108062	0.0193963	0.0330902	0	0.0112477	0.0297733	0	0	0	0.004	0.321747	0.953142
TCGA-HC-7745-01A-11R-2118-07	0.0114074	0	0.0655468	0.0691411	0.327615	0	0.0168239	0.00342162	0	0	0.07217	0.033109	0.0661874	0.128593	0.0123579	0.0428026	0	0.14211	0	0.00871449	0	0.048	0.15273	1.03175
TCGA-G9-7510-01A-11R-2263-07	0.0756922	0	0.120965	0.0549018	0.25293	0	0.0306551	0.00907922	0	0	0.0195236	0	0.140929	0.0752155	0.118781	0.0283514	0	0.0604139	0.0125634	0	0	0.168	0.0830508	1.04337
TCGA-EJ-8468-01A-21R-2403-07	0.0811103	0	0.100294	0.088652	0.285653	0	0.0228549	0	0	0	0.0299546	0.0138361	0.0192932	0.0416107	0.151035	0.070047	0	0.084029	0.00272886	0	0.00890131	0.328	0.0507798	1.05256
TCGA-EJ-A7NH-01A-12R-A33R-07	0.0592233	0	0.16567	0.184144	0.258907	0	0.0337415	0	0	0.0031128	0.00184758	0.0108257	0	0.0606235	0.105655	0.0203373	0	0.0959123	0	0	0	0.336	0.0493446	1.06109
TCGA-KK-A8IF-01A-11R-A36G-07	0.0736125	0	0.172888	0.0887987	0.176109	0	0.0483544	0.042536	0	0	0.082268	0.023389	0.042011	0.047416	0.0944103	0.0106021	0	0.0931015	0	0.00450338	0	0.969	-0.0392934	1.08501
TCGA-KK-A59X-01A-11R-A29R-07	0.0611032	0	0.0405308	0.0301154	0.247504	0	0.0197421	0.0482223	0	0	0.0165644	0	0.0770258	0.0632946	0.214807	0.0260167	0	0.15288	0	0	0.00219367	0.652	0.004982	1.07482
TCGA-KK-A6E5-01A-11R-A311-07	0.0547327	0	0.330424	0.0350845	0.140011	0	0.00998858	0.0038636	0	0	0.0508275	0.0142705	0.069124	0.0829875	0.0590572	0.031256	0	0.118373	0	0	0	0.301	0.0559348	1.04301
TCGA-X4-A8KQ-01A-12R-A36G-07	0.0110236	0	0.180723	0.0702353	0.202373	0	0.0201489	0.039489	0	0	0.0980239	0.0143969	0.0540008	0.0628677	0.136278	0.000857825	0	0	0.109583	0	0	0.834	-0.0154001	1.09328
TCGA-V1-A8ML-01A-11R-A37L-07	0	0	0.339309	0.0540991	0.215335	0	0.0121664	0.0167504	0	0	0.0351362	0.00975005	0.0396499	0.0285351	0.0846046	0	0.00669267	0.157971	0	0	0	0.268	0.0612991	1.04352
TCGA-EJ-7325-01B-11R-A32O-07	0	0.00556828	0.156021	0.113436	0.163406	0	0.0438061	0.0414553	0	0	0.0660706	0.00668052	0.152801	0.00259018	0.112334	0.0132456	0.00408351	0.118502	0	0	0	0.363	0.045272	1.05959
TCGA-HC-7079-01A-11R-1965-07	0.0435527	0.0558014	0.109836	0.0661411	0.185331	0.00984189	0.0830301	0.0643078	0	0.00298641	0	0	0.215169	0.0919039	0.0718648	0	0	0	0.000233915	0	0	0	0.434667	0.899999
TCGA-CH-5762-01A-11R-1580-07	0.0797083	0	0.075639	0.0464014	0.354847	0	0.0621525	0	0	0	0.0308797	0	0.0895552	0.0717648	0.0574552	0.0250545	0	0.0862091	0.0203336	0	0	0.178	0.079695	1.05337
TCGA-KK-A8IH-01A-11R-A36G-07	0.0935848	0	0.0237058	0.044297	0.305548	0	0.113343	0.0259332	0	0	0.0402162	0	0.0737231	0.0999548	0.0775032	0.0144272	0.0127499	0.0750138	0	0	0	0.559	0.0166958	1.08702
TCGA-CH-5789-01A-11R-1580-07	0.0432335	0	0.107812	0.0822036	0.18904	0	0.0367026	0.0129253	0	0	0.0169831	0.081268	0	0.0233448	0.183397	0.0881767	0	0.0863454	0.031597	0	0.0169715	0.436	0.0331539	1.05293
TCGA-HC-7819-01A-11R-2118-07	0.0628817	0	0.308643	0.0260565	0.154554	0	0.0288622	0	0.00585511	0	0.0461885	0.0134565	0.112895	0.109261	0.0139012	0.035816	0	0.0816288	0	0	0	0.499	0.0236639	1.05936
TCGA-EJ-7321-01A-31R-2263-07	0.0510474	0	0.0757098	0.131498	0.24211	0.020451	0.0737827	0.021596	0.0269956	0	0.0353212	0	0.0451178	0.0916367	0.0464011	0.0734801	0.0165899	0.0482628	0	0	0	0.447	0.031522	1.07843
TCGA-ZG-A9L2-01A-31R-A41O-07	0.112445	0.00160706	0.0452717	0.0916269	0.447629	0	0.0149757	0.00321498	0	0	0.0654364	0.00979609	0.00741883	0.0299009	0.0826987	0.0147378	0.0132579	0.0599824	0	0	0	0.188	0.0777324	1.07465
TCGA-EJ-A65G-01A-21R-A29R-07	0.139698	0	0.252669	0.0539021	0.145635	0	0.0349246	0	0	0	0.051105	0.0119837	0.0297211	0.0328974	0.0638465	0.00631102	0	0.177307	0	0	0	0.64	0.00663548	1.06272
TCGA-M7-A71Y-01A-22R-A32O-07	0.056522	0	0.0675964	0.117309	0.21263	0	0.0382646	0.0122008	0	0	0.0505307	0.0105569	0.12462	0.0570135	0.063465	0.0420614	0	0.147229	0	0	0	0.241	0.0657525	1.05363
TCGA-ZG-A9LB-01A-11R-A41O-07	0.0342622	0	0.0794929	0.173739	0.217174	0.0486702	0.0259899	0.0147239	0	0	0.0670903	0.00418682	0	0.0340993	0.166609	0.0238131	0.000749917	0.104544	0	0.00485643	0	0.129	0.094898	1.04811
TCGA-J9-A8CL-01A-11R-A352-07	0.0841642	0	0.00925551	0.104269	0.252677	0	0.0379337	0.0448857	0	0	0.0389385	0.0340988	0.0316897	0.0987295	0.142938	0.0110417	0.000990145	0.108388	0	0	0	0.085	0.121191	1.03913
TCGA-HC-8258-01A-11R-2263-07	0.0571968	0	0.185933	0.101145	0.289376	0.0384964	0.0743755	0	0	0	0	0.00272739	0	0.0796755	0.0825321	0.033344	0	0.0513801	0	0	0.00381784	0.214	0.0726622	1.0504
TCGA-V1-A9OF-01A-11R-A41O-07	0.0431864	0	0.167536	0.0638162	0.266851	0	0.00602759	0	0	0	0.0290637	0.0122622	0	0.0815808	0.164908	0.0235267	0	0.141241	0	0	0	0.726	-0.00372567	1.07033
TCGA-EJ-7791-01A-11R-2118-07	0.0881092	0	0.0749914	0.0349707	0.318494	0	0.0736079	0	0	0	0.0269411	0.00523223	0.0217647	0.0531535	0.124805	0.0397475	0	0.137631	0	0	0.000551268	0.16	0.0845751	1.04396
TCGA-G9-6366-01A-11R-2118-07	0.0420418	0	0.319591	0.0627305	0.139509	0	0.0140603	0.00126363	0	0	0.0647807	0.0218625	0.0586709	0.117167	0	0.00866492	0	0.147415	0	0.00224224	0	0.169	0.0826383	1.04397
TCGA-CH-5744-01A-11R-1580-07	0.0753125	0	0.277872	0.0285049	0.190194	0	0.0156344	0.00271712	0.0109411	0	0.05676	0	0.0741224	0.0899292	0.0511647	0.0912741	0	0.0220546	0.0135193	0	0	0.357	0.0459171	1.05035
TCGA-VP-A87C-01A-11R-A352-07	0.109506	0	0.0100785	0.158455	0.18824	0.0218888	0.096473	0.0709771	0.0411692	0	0.00527776	0	0.0649395	0.0810531	0.0598471	0.0543733	0.000796396	0.036926	0	0	0	0	0.393691	0.920391
TCGA-V1-A8MK-01A-11R-A36G-07	0.0659123	0	0.234119	0.0217432	0.252527	0	0.0513493	0.00305109	0.00765597	0	0.0367449	0.00234853	0.0509304	0.116171	0.0133126	0.0205148	0	0.12362	0	0	0	0.26	0.0626213	1.05139
TCGA-G9-6369-01A-21R-1965-07	0.0895727	0	0.0807824	0.138136	0.256189	0	0.00817803	0	0	0	0.0344404	0.00445467	0	0.0522213	0.266336	0	0	0.0696895	0	0	0	0.886	-0.0224773	1.09022
TCGA-CH-5772-01A-11R-1580-07	0.107567	0	0.061951	0.07562	0.261026	0	0.0567458	0	0.0137091	0	0.0436534	0.00508315	0	0.0706458	0.0855718	0.0157801	0	0.199466	0	0	0.00318093	0.4	0.0400734	1.06981
TCGA-VP-A87J-01A-11R-A352-07	0.0938285	0	0.173148	0.0185759	0.233864	0	0.0794568	0	0	0	0.0434649	0.00307577	0.0733619	0.0742212	0.15146	0	0.00909498	0.0284585	0.0179888	0	0	0.651	0.00516477	1.06853
TCGA-TK-A8OK-01A-22R-A36G-07	0.0645668	0	0.0590131	0	0.347292	0	0.00162786	0.00858362	0	0	0.0491438	0.0123712	0.000602681	0.03953	0.172628	0.0573666	0	0.187274	0	0	0	0.237	0.0670175	1.05126
TCGA-EJ-5507-01A-01R-1580-07	0.0409724	0	0.0262674	0.0214491	0.350462	0.0135625	0.016468	0.0163227	0.00549321	0	0.042295	0	0.0902422	0.208803	0.0122323	0.0553923	0.0023894	0.0976487	0	0	0	0.381	0.0429937	1.10144
TCGA-Y6-A8TL-01A-21R-A37L-07	0.0272669	0	0.181731	0.0652542	0.421064	0	0.0167717	0	0	0	0.0330882	0.0157521	0.0877217	0.0393424	0	0.00370392	0	0.106317	0	0.00198778	0	0.464	0.0291055	1.07615
TCGA-ZG-A9L6-01A-11R-A41O-07	0.0389441	0	0.0436228	0.0575593	0.270496	0	0.0139448	0.00869733	0	0	0.0566484	0.00027331	0	0.0314444	0.286916	0.0376616	0	0.153792	0	0	0	0.075	0.127764	1.03127
TCGA-CH-5767-01A-11R-1789-07	0.126965	0	0.132465	0.020593	0.245885	0	0.0564593	0.016501	0	0	0.0248663	0.0167656	0.0223625	0.0322681	0.147989	0.00716472	0.0168959	0.0568302	0.0605597	0	0.0154296	0.635	0.00739486	1.06478
TCGA-EJ-7792-01A-11R-2118-07	0.068134	0	0.0883722	0.061012	0.270991	0	0.0401735	0.0219261	0	0	0.0488308	0.0179282	0.0456042	0.0326765	0.10323	0.0169997	0.00298843	0.181134	0	0	0	0.03	0.172191	1.01039
TCGA-SU-A7E7-01A-22R-A33R-07	0.0699274	0	0.110243	0.117609	0.262897	0.0104853	0.0761686	0	0	0	0.0152109	0.0112706	0	0.150537	0.0793141	0.026673	0	0	0.0696649	0	0	0.219	0.0719864	1.06942
TCGA-KK-A8I6-01A-11R-A36G-07	0.0743715	0	0.0894046	0.0623526	0.226704	0	0.0173986	0	0	0	0.0473771	0.00234361	0.0752892	0.100198	0.10253	0.0347447	0	0.167286	0	0	0	0.909	-0.0255586	1.08595
TCGA-QU-A6IN-01A-11R-A31N-07	0.00254058	0	0.216421	0.18135	0.2442	0	0.0213265	0.0455198	0	0	0.0595625	0	0.121929	0.00810595	0.0589172	0.00266086	0	0.037467	0	0	0	0.508	0.0223191	1.0822
TCGA-HC-A76W-01A-11R-A33R-07	0.0392396	0	0.0149142	0.0514344	0.243291	0	0.00333959	0.00654892	0.0249323	0	0.04643	0.000793208	0.140585	0.0485388	0.216136	0.0236597	0.00216817	0.137988	0	0	0	0.229	0.0692903	1.05981
TCGA-FC-A8O0-01A-41R-A37L-07	0.0192216	0	0.0554566	0.0262174	0.130903	0	0.0787342	0	0	0	0.0891605	0.00878716	0	0.0446411	0.115592	0	0.00559044	0.425696	0	0	0	0.034	0.160944	1.04879
TCGA-KK-A8IM-01A-11R-A36G-07	0.0354149	0	0.029457	0.111756	0.331209	0	0.0415017	0.0907077	0	0	0.027472	0.0142186	0.0367442	0.104857	0.109414	0.0136503	0.00181845	0.051779	0	0	0	0.299	0.0566832	1.08028
TCGA-CH-5766-01A-11R-1580-07	0.108041	0	0.172642	0.0921586	0.195387	0	0.0766182	0	0.0117364	0	0.046502	0	0.0363355	0.0924249	0.0805383	0.0357297	0.00283104	0.040879	0.00817706	0	0	0.237	0.0667427	1.05066
TCGA-KK-A6E1-01A-11R-A311-07	0.0504171	0	0.131806	0.0295101	0.336368	0.0104555	0.0217396	0	0	0	0.0485124	0.0121678	0.0357796	0.11505	0.0705488	0.0449438	0.0153249	0.0773767	0	0	0	0.682	0.00181374	1.08062
TCGA-ZG-A9N3-01A-11R-A41O-07	0.0861361	0.152536	0.0438917	0.0997896	0.202347	0.00472716	0.089686	0.0797082	0	0	0.0480071	0	0.0469863	0.05195	0.0209533	0.0205315	0.0311758	0.0215745	0	0	0	0.021	0.19185	1.0143
TCGA-H9-A6BY-01A-11R-A30B-07	0.0311197	0	0.306081	0.0304327	0.16957	0	0	0	0.0351597	0	0.0986524	0.00391099	0.063854	0.0174357	0.0318807	0.000387351	0	0.211515	0	0	0	0.63	0.00772744	1.07398
TCGA-KK-A8IG-01A-11R-A36G-07	0.0589821	0	0.175405	0.112207	0.239553	0	0.0122492	0	0	0	0.0355341	0.0128221	0.018198	0.0617172	0.121714	0.0122838	0	0.133435	0	0.00589919	0	0.23	0.068634	1.04486
TCGA-HC-7740-01B-04R-2302-07	0.141841	0	0.127802	0.0499248	0.39908	0	0	0	0	0	0.0401902	0.0547967	0	0.0370618	0.123835	0	0	0.00843812	0.0100708	0	0.00695975	0.251	0.0642903	1.06022
TCGA-EJ-5527-01A-01R-1580-07	0.0589569	0	0.0260101	0.0527177	0.37004	0.0108774	0.0346159	0.0181057	0	0	0.000642563	0.00861769	0.0146104	0.107888	0.0868882	0.0862276	0.0175913	0.10621	0	0	0	0.228	0.0698244	1.06086
TCGA-EJ-5499-01A-01R-1580-07	0.0403457	0	0.06673	0.0845668	0.213003	0.0229277	0.0756444	0.0166566	0.0107932	0	0.0454966	0	0	0.0979657	0.0816208	0.100249	0	0.144	0	0	0	0.23	0.0689172	1.05346
TCGA-HC-A6HY-01A-11R-A31N-07	0.077874	0	0.189628	0.192929	0.0738278	0	0.036938	0	0	0	0.0716658	0.0125674	0.045118	0.0418464	0.0423788	0.0234004	0	0.191826	0	0	0	0.769	-0.00893393	1.07888
TCGA-V1-A9O5-06A-11R-A41O-07	0.10047	0	0.037542	0.144977	0.174071	0	0.0337951	0.0883181	0	0	0.0606844	0.0101244	0.0528196	0.0798313	0.118331	0.0391907	0	0.0598456	0	0	0	0.66	0.00386656	1.08612
TCGA-CH-5792-01A-11R-1580-07	0	0.016372	0.068262	0.0899431	0.206027	0	0.0608754	0.0501102	0	0	0.0319994	0.0246218	0.0931201	0.111541	0.135434	0.043877	0	0.0678163	0	0	0	0.032	0.168194	1.01612
TCGA-J4-A67T-01A-11R-A311-07	0.066059	0	0.137748	0.146835	0.169319	0	0.0230477	0.0173069	0	0.0166737	0	0.0571278	0.142492	0.0966082	0.0415126	0.0123214	0.0191958	0.0494996	0	0	0.0042528	0.326	0.0509713	1.05736
TCGA-V1-A8MM-01A-11R-A37L-07	0.0797385	0	0.0891945	0.133814	0.229597	0.0515964	0.0276831	0.0227147	0	0.0152278	0.00653098	0.00948742	0	0.0757051	0.173098	0.00918694	0	0.0764259	0	0	0	0.363	0.0452712	1.06
TCGA-YL-A8SR-01B-11R-A37L-07	0.0425531	0	0.309867	0.0892937	0.143002	0	0	0	0	0	0.0385258	0.00413263	0	0.0482697	0.10298	0.0224435	0	0.198933	0	0	0	0.429	0.0353719	1.0533
TCGA-V1-A9Z8-01A-11R-A41O-07	0.00194727	0	0.10302	0.0348145	0.301066	0	0	0.00622547	0	0	0.0831522	0.0137671	0.0440027	0.0465386	0.0992002	0.0174049	0	0.248861	0	0	0	0.021	0.191811	1.00891
TCGA-V1-A9O9-01A-11R-A41O-07	0.0176296	0	0.172342	0.14006	0.36408	0	0	0.0195648	0	0.0102712	0	0	0.062481	0.134608	0.046122	0.00863745	0	0.021001	0	0	0.00320385	0.003	0.332001	0.952502
TCGA-EJ-7784-01A-11R-2118-07	0.0840821	0	0.121755	0.0766974	0.39091	0.00367945	0.00212768	0	0	0	0.00311545	0.00159454	0.0190444	0.0933352	0.0874962	0.0566888	0.00227771	0.0571952	0	0	0	0.828	-0.0150533	1.09022
TCGA-EJ-A46H-01A-31R-A26U-07	0.0591987	0	0.187504	0.142317	0.387565	0	0.00014475	0	0	0.0161352	0.00119779	0.0237051	0	0.00676155	0.042774	0.0402852	0.0115901	0	0.0775408	0	0.00328019	0.136	0.0925229	1.0538
TCGA-KC-A7FE-01A-12R-A33R-07	0.0620943	0	0.0747714	0.0265693	0.299699	0	0.0349463	0	0.00637433	0	0.0457992	0.00909224	0.0881397	0.0344902	0.10214	0	0	0.215884	0	0	0	0.133	0.0937395	1.04437
TCGA-J4-8200-01A-11R-A29R-07	0.0917355	0	0.132025	0.0208512	0.247168	0	0.00204789	0	0.00543498	0	0.0336752	0	0.142362	0.0637001	0.133686	0.0142248	0	0.113088	0	0	0	0.264	0.0620393	1.04781
TCGA-EJ-5522-01A-01R-1580-07	0.0318389	0	0.0614521	0.104552	0.382392	0.0139189	0.0232246	0.0126604	0	0	0.00479576	0.0174665	0.0135117	0.0991056	0.0496674	0.0836577	0	0.101756	0	0	0	0.243	0.0653453	1.06577
TCGA-HC-A76X-01A-11R-A33R-07	0.0949066	0	0.232844	0.0606383	0.148401	0	0.0338422	0.00750239	0	0	0.0723112	0.02118	0.178527	0.00500517	0.0247586	0	0.00268002	0.117403	0	0	0	0.937	-0.0320847	1.07957
TCGA-ZG-A8QX-01A-11R-A37L-07	0.12851	0.0341556	0.0989871	0.128339	0.185254	0	0.0580657	0.0295802	0	0	0.074846	0.00720059	0.0251548	0.0517767	0.0918114	0.0235492	0	0.0627698	0	0	0	0.476	0.0276344	1.07218
TCGA-J4-A67R-01A-21R-A30B-07	0.105907	0	0.105736	0.110001	0.215256	0	0.105608	0.00256351	0	0	0.0675551	0.00678051	0.0527518	0.0241682	0.0857656	0.0449098	0.00303578	0.0699617	0	0	0	0.086	0.120233	1.03306
TCGA-KK-A7AP-01A-12R-A33R-07	0.0706721	0	0.19499	0.15987	0.0643272	0	0.0342548	0.0373255	0	0	0.0401911	0.00382905	0.0325587	0.064239	0.183003	0.0125548	0	0.102184	0	0	0	0.868	-0.020321	1.07182
TCGA-HC-8213-01A-11R-A29R-07	0.0800903	0	0.382599	0.0542949	0.139292	0.0145957	0.0255305	0	0	0	0.00390834	0	0.130624	0.0419883	0.0661403	0.0185623	0	0.042374	0	0	0	0.91	-0.0258345	1.07176
TCGA-G9-A9S4-01A-11R-A41O-07	0	0	0.147978	0.115893	0.310377	0	0.0373985	0.0150559	0	0	0.0988325	0.0126998	0.0191056	0.0564946	0.12704	0.0354914	0	0.0236338	0	0	0	0.387	0.0421562	1.07804
TCGA-J4-AATZ-01A-11R-A41O-07	0.00566102	0	0.144407	0.0381712	0.340345	0	0.0039422	0.000212033	0	0	0.0465301	0	0.0861862	0.142385	0.103069	0.0142825	0	0.074809	0	0	0	0.56	0.0166123	1.08384
TCGA-EJ-5495-01A-01R-1580-07	0.08532	0	0.0627562	0.0673556	0.275591	0.0049409	0.0482819	0.019011	0.00213705	0	0.00726878	0	0.0912158	0.0948427	0.0840573	0.0687228	0	0.0884992	0	0	0	0.128	0.0951874	1.04175
TCGA-EJ-A46I-01A-12R-A26U-07	0.0185095	0	0.150739	0.074256	0.212937	0	0.0225369	0.000161392	0	0	0.0681401	0.0310073	0.0853101	0.092706	0.00841325	0.0150213	0	0.212293	0	0.00796908	0	0.58	0.0136668	1.07574
TCGA-EJ-5515-01A-01R-1580-07	0.0922993	0	0.134222	0.144358	0.258289	0	0.0263712	0	0	0	0.0210853	0.0157171	0	0.0611793	0.0705886	0.0535791	0	0.120424	0	0	0.00188714	0.455	0.0307148	1.06456
TCGA-YL-A9WI-01A-11R-A37L-07	0.0589143	0	0.0901379	0.0687665	0.240176	0.0265107	0.0084717	0.0187094	0	0	0.0415058	0.0106467	0.0310408	0.0834935	0.110342	0.0570625	0	0.154223	0	0	0	0.964	-0.0384129	1.08584
TCGA-EJ-7312-01B-21R-A32O-07	0.0444622	0	0.100313	0.0606051	0.220276	0	0.00364479	0	0	0	0.0463634	0.017116	0.100996	0	0.141947	0.00107438	0	0.263202	0	0	0	0.691	0.000818113	1.08322
TCGA-H9-7775-01A-11R-2118-07	0.0947439	0	0.0715737	0.0319695	0.180188	0	0.0259365	0.00768992	0	0	0.0560203	0.0101261	0.159251	0.0448723	0.0950439	0.0280678	0	0.194517	0	0	0	0.523	0.0207644	1.06812
TCGA-M7-A723-01A-12R-A32O-07	0.0560056	0	0.129786	0.155886	0.206539	0	0.00409152	0.00378913	0	0	0.0200705	0.00312687	0	0.166538	0.134723	0.038151	0	0.0812939	0	0	0	0.007	0.255484	0.984448
TCGA-KK-A7B4-01A-11R-A32O-07	0.0270441	0	0.0979231	0.0835271	0.301212	0	0	0.0071075	0	0	0.0658189	0.0241383	0.0598454	0.125711	0.0532894	0.0170604	0	0.131521	0	0.00580218	0	0.414	0.0380616	1.07546
TCGA-H9-A6BX-01A-31R-A311-07	0.0230615	0	0.0274132	0.0574797	0.273307	0	0.00836028	0.0171822	0	0	0.0206213	0	0.282655	0.0495026	0.0795514	0.0209351	0	0.13993	0	0	0	0.009	0.227855	1.00015
TCGA-EJ-5511-01A-01R-1580-07	0.0534609	0	0.091609	0.0452231	0.252053	0	0.0285942	0.00111482	0	0	0.0234609	0.0281157	0.0212736	0.0670775	0.134961	0.0654751	0	0.187581	0	0	0	0.64	0.00655177	1.06734
TCGA-HC-7744-01A-11R-2118-07	0.00415542	0	0.228506	0.066597	0.156874	0	0.0176778	0.0144396	0	0	0.0490955	0.00332244	0.0601331	0.0232332	0.129303	0.0823204	0.00279813	0.161545	0	0	0	0.699	-0.000280635	1.0616
TCGA-HI-7169-01A-11R-2118-07	0.0748401	0	0.0604998	0.0968592	0.18323	0	0.0535118	0.0096648	0	0	0.109729	0.0328222	0.0806028	0.0393483	0.0300976	0	0	0.228794	0	0	0	0.354	0.0462548	1.07377
TCGA-EJ-7788-01A-11R-2118-07	0.0720087	0	0.0396395	0.0902263	0.324695	0	0.0119179	0	0	0	0.0249782	0.0153943	0	0.0662342	0.129685	0.110898	0	0.114323	0	0	0	0.316	0.0533054	1.05887
TCGA-VP-A875-01A-31R-A352-07	0.0796364	0	0.195299	0.0468021	0.22894	0	0.0880985	0.0385506	0	0	0.0307276	0.0177965	0.0246233	0.0864711	0.0727955	0.0378694	0.00503702	0.0473535	0	0	0	0.972	-0.0407676	1.08565
TCGA-EJ-7789-01A-11R-2118-07	0.0776351	0	0.0570319	0.0355187	0.207548	0	0	0.0310687	0	0	0.012837	0.00606756	0	0.0405425	0.212543	0.0972309	0	0.221977	0	0	0	0.929	-0.0289967	1.08428
TCGA-YL-A8SP-01B-11R-A37L-07	0.0507176	0	0.449848	0.0239147	0.192799	0	0.00958436	0	0	0	0.0692369	0.0194713	0	0.0135577	0.0915989	0	0	0.0614783	0	0.0174844	0.000309209	0.152	0.0865595	1.03685
TCGA-G9-6362-01A-11R-1789-07	0.076322	0	0.109266	0.121309	0.251216	0	0.0237563	0	0.00290931	0	0.0624826	0.00533892	0.0190791	0.141398	0.0759529	0.0234266	0	0.087543	0	0	0	0.328	0.0506652	1.07434
TCGA-YL-A8HO-01A-11R-A36G-07	0.0576862	0	0	0.0941837	0.292843	0	0.0262839	0	0.006238	0	0.0419489	0.0117828	0	0.0371598	0.311681	0.0504556	0	0.0697366	0	0	0	0.023	0.18476	1.01363
TCGA-YL-A8S9-01A-11R-A37L-07	0.0314517	0	0.313511	0.0377973	0.14038	0	0.00815392	0.0203977	0	0	0.0386699	0.0155062	0.0525786	0.0285155	0.124627	0.0118067	0.0192472	0.157358	0	0	0	0.937	-0.0320757	1.06901
TCGA-J9-A8CK-01A-11R-A352-07	0.0283422	0	0.158199	0.0879546	0.160511	0	0.00480587	0.0344299	0	0	0.0738548	0.0237643	0	0.0278328	0.246814	0	0.0189149	0.134577	0	0	0	0.641	0.0061755	1.06708
TCGA-EJ-7327-01A-11R-2118-07	0.0259015	0	0.0684914	0.0619827	0.259552	0	0	0	0	0	0.0776739	0.0160981	0.0803464	0.0788369	0.107811	0.00666734	0	0.216639	0	0	0	0.817	-0.0142435	1.09209
TCGA-HC-A6AP-01A-11R-A30B-07	0	0	0.190142	0.0575505	0.122689	0	0.00231134	0.00406041	0	0	0.0335931	0	0.270793	0.018308	0.137518	0.0337324	0	0.129302	0	0	0	0.097	0.111894	1.04282
TCGA-EJ-5516-01A-01R-1580-07	0.0654976	0	0.0337092	0.0583945	0.324677	0.0231889	0.0397755	0	0	0	0.0127421	0.0130504	0	0.102352	0.155656	0.0525514	0	0.111102	0	0	0.00730289	0.37	0.0443747	1.06511
TCGA-XK-AAIW-01A-11R-A41O-07	0.0555899	0	0.0496051	0.406922	0	0.0810167	0.100018	0.0200141	0.0359802	0	0.00301071	0	0.0186427	0.068426	0.105646	0.0294913	0	0.0256369	0	0	0	0.007	0.257628	0.992743
TCGA-HC-7749-01A-11R-2118-07	0.040124	0	0.0206413	0.115105	0.242672	0	0.0137672	0.0266161	0	0	0.0103127	0.00077618	0.127444	0.0664234	0.161458	0.0262248	0	0.148436	0	0	0	0.118	0.100602	1.04504
TCGA-HI-7171-01A-12R-2118-07	0.0613526	0	0.133641	0.183692	0.283371	0.0150523	0.0211654	0	0	0	0.00514948	0.00327382	0.064641	0.0655041	0.0754995	0.0160596	0	0.0715988	0	0	0	0.915	-0.0265357	1.09485
TCGA-EJ-A6RA-01A-11R-A33R-07	0.000455436	0	0.122638	0.0390639	0.258286	0	0	0.0157575	0	0	0.0802477	0.021818	0.0990787	0.0933698	0.0635978	0.0111911	0	0.194497	0	0	0	0.28	0.0593242	1.0597
TCGA-VN-A943-01A-11R-A41O-07	0.0674805	0	0.298185	0.133029	0.169181	0.00136053	0.0305877	0.00347275	0	0	0.0388656	0.00172754	0.0599139	0.0443047	0.0372089	0	0	0.114683	0	0	0	0.903	-0.0246358	1.07685
TCGA-KK-A8I8-01A-11R-A36G-07	0.00392408	0	0.0230454	0.109759	0.376254	0	0	0.000223264	0	0	0.0205496	0.04676	0.0580207	0.134091	0.0574768	0.0461305	0	0.122027	0	0.0017375	0	0.227	0.0702417	1.07188
TCGA-YL-A9WH-01A-11R-A37L-07	0.0594638	0	0.0629465	0.0444554	0.171561	0	0.048184	0.0208818	0	0	0.0723656	0.00888622	0.207876	0.0789889	0.0814172	0	0.0426755	0.100298	0	0	0	0.635	0.00721908	1.08334
TCGA-XK-AAJT-01A-11R-A41O-07	0.0218561	0	0.123227	0.0521676	0.188878	0	0.00662745	0	0	0	0.0473161	0.034213	0.088023	0.137026	0.0862867	0.0553542	0	0.159024	0	0	0	0.127	0.0961776	1.04284
TCGA-KK-A7AY-01A-11R-A33R-07	0.0183345	0	0.103022	0.10818	0.17667	0	0.0374201	0.0249105	0	0	0.062254	0.0185758	0.0628105	0.151774	0.0856283	0.0185124	0	0.131907	0	0	0	0.502	0.0233102	1.08236
TCGA-J4-A83I-01A-11R-A36G-07	0.106744	0	0.270117	0.0841993	0.187296	0	0.0254268	0	0	0	0.0224543	0	0.0743945	0.18017	0.0203015	0.00726118	0	0.00915613	0	0.0124792	0	0.058	0.140069	1.0373
TCGA-EJ-7797-01A-11R-2263-07	0.0640914	0	0.107619	0.0991724	0.256288	0.0218097	0.0247696	0	0	0	0.00776436	0.0180693	0.0265041	0.0905372	0.0685101	0.0350383	0	0.179826	0	0	0	0.298	0.0573013	1.05462
TCGA-G9-6496-01A-11R-1789-07	0.00876017	0	0.368012	0.0614716	0.140599	0	0.00774873	0.00150594	0	0	0.0529037	0.0206726	0.0257614	0.0663301	0.097894	0.0113051	0	0.137035	0	0	0	0.577	0.0142754	1.05866
TCGA-J9-A52E-01A-11R-A26U-07	0.0118158	0	0.0873095	0.104122	0.175526	0	0.0421149	0.0723814	0	0	0.00379868	0	0.207185	0.0647921	0.163691	0.00409137	0	0.0631728	0	0	0	0.058	0.140521	1.03079
TCGA-J4-A67K-01A-21R-A30B-07	0.0230266	0	0.135477	0.186127	0.123553	0	0.114523	0.0477837	0.0204258	0	0.0739341	0.0122713	0.00965031	0.0575615	0.0601862	0.0967405	0	0.034135	0	0	0.0046045	0.299	0.0564235	1.06717
TCGA-YL-A8SO-01B-31R-A37L-07	0.053243	0	0.110616	0.0961029	0.173822	0	0.0099541	0.0166694	0	0	0.0296806	0	0.179832	0.0361294	0.184721	0.0193035	0	0.0899252	0	0	0	0.627	0.00814254	1.07491
TCGA-G9-7519-01A-11R-2263-07	0.0879777	0	0.243793	0.106862	0.126548	0	0.0137385	0	0	0	0.041146	0.00114843	0.00188151	0.022136	0.170398	0.00572294	0.000832144	0.177815	0	0	0	0.487	0.0258667	1.05498
TCGA-KK-A8I7-01A-21R-A36G-07	0.0732073	0	0.206165	0.0232934	0.194965	0	0.0387962	0.0139369	0	0	0.0506089	0.0387008	0	0.0842321	0.147843	0.0609226	0	0.0673292	0	0	0	0.086	0.120605	1.02026
TCGA-CH-5740-01A-11R-1580-07	0.02997	0	0.14003	0.0884625	0.265797	0	0.0423581	0.00711301	0	0	0.0383557	0.0313682	0.0579824	0.177043	0.043792	0.00486342	0	0.0705214	0	0.00234238	0	0.18	0.0792317	1.06689
TCGA-KK-A8I5-01A-11R-A36G-07	0.0665778	0	0.188129	0.0655752	0.180466	0	0	0.0029759	0	0	0.0202055	0	0.195589	0.0331682	0.0961912	0.0367377	0	0.114384	0	0	0	0.401	0.039897	1.05507
TCGA-J9-A8CM-01A-11R-A352-07	0.0404502	0	0.0305058	0.0722397	0.227621	0	0	0.0169732	0	0	0.00944273	0.00126293	0.234587	0.0448351	0.180272	0.0153964	0	0.126414	0	0	0	0.138	0.0910846	1.05657
TCGA-EJ-A6RC-01A-11R-A32O-07	0.0927514	0.0253621	0.132572	0.0401134	0.331239	0	0.0356174	0.0486558	0	0	0.027563	0.0334436	0.0377857	0.0569048	0.0733886	0	0	0.0646038	0	0	0	0.051	0.149536	1.02047
TCGA-HC-8262-01A-11R-2263-07	0.051755	0	0.366023	0.114884	0.147739	0.0253751	0.0101508	0.000455459	0	0.0021877	0	0.0111359	0	0.0860578	0.0732534	0.0451023	0	0.0658805	0	0	0	0.607	0.0101955	1.06077
TCGA-ZG-A9L4-01A-11R-A41O-07	0.0929658	0	0	0.0910588	0.381991	0	0.028875	0.0171409	0	0	0.0517014	0.0163911	0	0.0744687	0.0903597	0.0674186	0	0.0103645	0.0772645	0	0	0.814	-0.0138067	1.11049
TCGA-KK-A8IJ-01A-11R-A352-07	0.0608927	0	0.127474	0.0311512	0.170015	0	0.00717545	0	0	0	0.0870388	0.0080251	0.0849749	0.0233038	0.117366	0.0269653	0.013829	0.24179	0	0	0	0.683	0.00162974	1.07556
TCGA-HC-7820-01A-11R-2118-07	0.0328507	0	0.151652	0.0549981	0.189901	0	0	0	0.0358434	0	0.0735021	0.0115902	0.141386	0.119076	0	0.00566892	0	0.179119	0	0.00441353	0	0.735	-0.00457952	1.08882
TCGA-EJ-7115-01A-11R-2118-07	0.0840569	0	0.0579655	0.112837	0.235462	0.00136647	0.0297372	0.0302319	0	0	0.00300444	0.0252508	0	0.0542458	0.149818	0.0286023	0	0.187422	0	0	0	0.561	0.0163974	1.07068
TCGA-ZG-A9LN-01A-11R-A41O-07	0.0396003	0.031797	0.00639321	0.253552	0.123243	0.0144643	0.0706793	0.0952389	0.0154837	0	0.0420665	0	0.0375899	0.105906	0.0318587	0.0558325	0.0261749	0.0485285	0	0	0.00159184	0	0.399505	0.920567
TCGA-Y6-A9XI-01A-11R-A41O-07	0.0349748	0	0.14631	0.0831322	0.184357	0	0.0315367	0.0275618	0	0	0.0471915	0.0221479	0.0512495	0.0527148	0.144275	0.0147059	0.00150976	0.158332	0	0	0	0.602	0.0106758	1.06357
TCGA-J4-A67N-01A-11R-A30B-07	0.00949871	0	0.210722	0.0683838	0.0780786	0.0120043	0.0223402	0.0104185	0.00495829	0	0.0356609	0	0.387761	0.0265511	0.091432	0.0135278	0	0.0286624	0	0	0	0.007	0.259922	0.99189
TCGA-HC-8260-01A-11R-2263-07	0.00920336	0	0.141595	0.0943419	0.277845	0.0156578	0.0150221	0	0.0202285	0	0	0	0	0.120627	0.108032	0.123376	0	0.0740705	0	0	0	0.185	0.0782687	1.04893
TCGA-2A-A8W3-01A-11R-A37L-07	0.080705	0	0.0190514	0.115182	0.234219	0	0.0742912	0	0	0	0.0248949	0.010972	0.00929412	0.0616212	0.117772	0.0737401	0	0.178258	0	0	0	0.319	0.0526304	1.061
TCGA-VP-A872-01A-11R-A352-07	0.0803194	0	0.197967	0.102791	0.202644	0	0	0.100768	0	0	0.0401893	0.012992	0.0767392	0.00873696	0.0506368	0.0476606	0.0438342	0.0347224	0	0	0	0.241	0.0658231	1.04625
TCGA-ZG-A9KY-01A-11R-A41O-07	0.0463786	0	0.0494019	0.380234	0.0109371	0.0143146	0.12699	0.0798321	0	0	0.0703462	0.015122	0.0205912	0.0655082	0.0786222	0.00505536	0	0.0366659	0	0	0	0.007	0.267492	0.995
TCGA-FC-A4JI-01A-11R-A250-07	0.0539259	0	0.0978902	0.228907	0.103156	0.0666263	0.0734167	0	0	0.0441169	0.0281646	0.0163249	0.0336435	0.0405139	0.100125	0	0.0482193	0.053665	0	0	0.0113048	0.806	-0.0124242	1.08903

## Sheet: S4
Table S4: The genes and corresponding modules after WGCNA.
probes	moduleColor
SLC2A9	black
PPM1M	black
INKA1	black
GPX2	black
EFNB3	black
NRG1	black
WNT7A	black
RARG	black
STOM	black
TRIM31	black
MUC4	black
ITGB6	black
KCNJ15	black
VTCN1	black
BNC1	black
TGM4	black
PINLYP	black
IL20RB	black
ETS2	black
ABCC3	black
SAMD11	black
RAPGEFL1	black
CYP2W1	black
LYSMD4	black
DOK4	black
FGF1	black
KRT14	black
TUBA4A	black
ALDH3A1	black
SLC2A5	black
PLP2	black
ITGA3	black
FOXI1	black
CAPN13	black
RHCG	black
HSD17B2	black
CLDN16	black
DMKN	black
NRM	black
C11orf45	black
CLDN11	black
FCGRT	black
ACSF2	black
AJUBA	black
FCGBP	black
CAPG	black
GSTP1	black
CXCL6	black
ISYNA1	black
VGLL1	black
CGB7	black
OR7A5	black
AOC1	black
PLEK2	black
CYP4F3	black
MMP14	black
AOPEP	black
WDR86	black
CHST9	black
SMARCD3	black
SERPINB4	black
TTC7A	black
DSG3	black
SYT8	black
AMT	black
FMO2	black
EFNB1	black
GABRP	black
GPRC5A	black
GCNT3	black
WNT10A	black
TP53AIP1	black
ANXA8	black
NIPAL4	black
WNT5B	black
OVCH2	black
CDH3	black
TMEM51	black
SDC1	black
ARHGAP40	black
CERS3	black
ATOH8	black
KRT7	black
GJB4	black
ANKRD53	black
CYP4B1	black
CEACAM6	black
CERK	black
NYNRIN	black
SCNN1B	black
KIFC3	black
GGT6	black
CALCA	black
PI3	black
C12orf54	black
CD40	black
APOBEC3C	black
ZNF488	black
KRT13	black
FAM151A	black
LIPE	black
CSTA	black
GJB3	black
FOXQ1	black
ARRDC2	black
RNF39	black
NSG1	black
MFSD2A	black
ANKRD65	black
LGALS7B	black
DMBT1	black
SCNN1A	black
ADGRG6	black
GSTA1	black
GALNT14	black
DUOX2	black
FOLR1	black
SOX7	black
ARHGAP23	black
TGM5	black
NEURL3	black
GBP2	black
TLE2	black
PLAU	black
TMPRSS6	black
PON3	black
TPRG1	black
ATP1B1	black
RASSF10	black
CCN6	black
EFHD2	black
KCNJ5	black
SFXN3	black
ADAMTS10	black
PROM1	black
RIN1	black
CX3CL1	black
KRT86	black
ATP6V1G3	black
CYP3A5	black
LYPD5	black
RIN3	black
SH2D3A	black
ITPRIPL1	black
TP63	black
GATA3	black
MMP7	black
BTG3	black
TMEM213	black
LAMB3	black
OR7C1	black
TRIM47	black
NRG2	black
PYCARD	black
LTF	black
HSD17B13	black
TNS4	black
ANKRD35	black
ST6GALNAC4	black
DIRAS3	black
EFNA5	black
WNT3A	black
TRO	black
NUAK1	black
JDP2	black
MACC1	black
PRSS45P	black
RAB38	black
HOXD10	black
ROR2	black
VILL	black
MSLN	black
ELF4	black
TRIP6	black
KRT19	black
TRIM17	black
GSTM2	black
KLK10	black
SCGB1A1	black
DLK2	black
TNFRSF1A	black
PAQR7	black
NGFR	black
EDN2	black
LPA	black
TMPRSS4	black
RUNX2	black
DEFB1	black
NTF4	black
KRT23	black
SERPINB1	black
ERN2	black
SIRPA	black
USP44	black
WNT4	black
SERPINB5	black
FBXO2	black
PIP5KL1	black
ZNF750	black
ADAD2	black
ANO9	black
ZNF711	black
TFCP2L1	black
KLF5	black
MECOM	black
TEPP	black
GABRE	black
S100A2	black
CAPNS2	black
ITGB4	black
UPK1A	black
ATP6V0A4	black
FZD10	black
FAM110C	black
TMEM237	black
CLCA4	black
ARHGEF19	black
SLC22A17	black
SLC52A1	black
EVA1C	black
SALL3	black
RHOV	black
TP73	black
GPX3	black
NKX2-8	black
RAB34	black
C7orf31	black
VAV3	black
CYP4F12	black
TMEM106A	black
P2RY2	black
PRRG4	black
STEAP3	black
SLPI	black
SLC38A3	black
BEND5	black
RNF183	black
DUOXA2	black
LURAP1	black
ARHGAP22	black
CCNJL	black
ZBTB7C	black
KRT17	black
PHYHIP	black
SLCO3A1	black
S100A16	black
GJB5	black
RNASE7	black
CDHR1	black
C10orf99	black
SLC4A11	black
MPZL2	black
ARL4D	black
CHP2	black
FGFBP1	black
TGM1	black
UCN2	black
FAT2	black
S100A5	black
MYEOV	black
DUOX1	black
COL7A1	black
SNCG	black
CALML3	black
CAPN8	black
MEGF6	black
HOXD9	black
KRT15	black
ATAD3C	black
CA11	black
SLC16A5	black
ZFP36L1	black
EFS	black
TRPV4	black
ENHO	black
SLC14A1	black
CYP2S1	black
RASL11A	black
POF1B	black
NACAD	black
MSMB	black
WFDC2	black
CRABP2	black
FER1L5	black
IZUMO2	black
STING1	black
BCL11A	black
BMP1	black
JAG2	black
AIFM2	black
MST1R	black
CXCR2	black
HAP1	black
HCAR3	black
RGS12	black
BNIPL	black
AC007906.2	black
RAB7B	black
CFTR	black
APOM	black
HCAR2	black
MET	black
PPP1R13L	black
CYP24A1	black
KRT4	black
GIPR	black
JAKMIP1	black
SPTLC3	black
LCAT	black
SLC39A2	black
VWA5A	black
OXER1	black
ALS2CL	black
PAK5	black
MROH7	black
POU2F3	black
AMN	black
MVP	black
ST6GALNAC2	black
LY6D	black
AKR1B1	black
SYT12	black
CRHR1	black
SH2D7	black
IL22RA1	black
COL22A1	black
ARL14	black
EVA1A	black
COL9A1	black
IQCA1	black
NOS1	black
HR	black
SHF	black
ETNK2	black
S100A14	black
L3MBTL4	black
SHB	black
CLIC3	black
RADX	black
EBF4	black
EPHA2	black
C16orf74	black
C10orf82	black
TOE1	black
CHAD	black
PIGR	black
SCNN1G	black
HOXD11	black
ROBO3	black
RFX2	black
CISH	black
CRYBG2	black
CCND3	black
DSC3	black
PCDH8	black
KRT16	black
WNT6	black
GJA1	black
TF	black
RHBDL3	black
PRSS22	black
CPA6	black
SOX15	black
LAYN	black
PADI3	black
GPR87	black
ADORA2B	black
CD177	black
NXPE4	black
FLRT3	black
CPXM1	black
PDLIM1	black
B4GALNT3	black
B3GNT8	black
RNF165	black
SRRM3	black
PLLP	black
ACOT11	black
S1PR5	black
CLDN1	black
TMEM40	black
GNB3	black
KRT5	black
TRIM29	black
EVC2	black
KRT6A	black
ID1	black
AC109583.1	black
LEFTY1	black
ZYX	black
CCNI2	black
NEFH	black
GNL1	black
IFITM10	black
ISL2	black
RBM38	black
SNCAIP	black
AVPI1	black
CPAMD8	black
CTSB	black
ANXA2	black
ID3	black
FUT3	black
PARP3	black
HAAO	black
PDE4A	black
AIFM3	black
SERPINB3	black
CCDC8	black
CNN2	black
GJC2	black
PRDM8	black
VWCE	black
KLK1	black
LMCD1	black
TBX6	black
C16orf89	black
CHST2	black
KANK4	black
IL17RE	black
PLCD3	black
INAVA	black
PITX1	black
EPHX3	black
BCL2	black
HPCA	black
LGALS3BP	black
TAX1BP3	black
OLFM4	black
FBN3	black
DDB2	black
PLCH2	black
FGFR2	black
PCP4L1	black
MUC15	black
STARD5	black
ARL4C	black
DKK1	black
PF4V1	black
STAC2	black
TBC1D2	black
LCN2	black
VSNL1	black
ZFP36L2	black
FAM167A	black
NTN4	black
TMEM139	black
CLCA2	black
TMEM39B	black
CDH22	black
NTN1	black
PRSS16	black
CD207	black
ARHGEF28	black
FUT2	black
PRODH	black
TTC22	black
DUOXA1	black
FES	black
PDPN	black
SCGB3A1	black
COL17A1	black
SNAI2	black
CXCL17	black
MUC20	black
FHL2	black
SCUBE2	black
SNRPA	blue
AP2S1	blue
MRPS11	blue
PMF1-BGLAP	blue
ZNF524	blue
BLVRB	blue
TMEM186	blue
LSM2	blue
RABAC1	blue
MRPL57	blue
PDCD5	blue
PICK1	blue
PRADC1	blue
SH3GL1	blue
LRPAP1	blue
SNAPC2	blue
MPG	blue
USF1	blue
VKORC1	blue
SIVA1	blue
BAD	blue
TMEM203	blue
SMG9	blue
ATP5MC1	blue
LRP3	blue
ZNF768	blue
FAM234A	blue
SPPL2B	blue
NPDC1	blue
ATG4B	blue
ZDHHC12	blue
RITA1	blue
FAH	blue
NUBP2	blue
DNAJC30	blue
MIER2	blue
MPV17L2	blue
TOM1	blue
PRDX2	blue
COMMD5	blue
COX6B1	blue
INTS1	blue
CHCHD1	blue
EIF2B4	blue
PSMD8	blue
SNF8	blue
ABHD17A	blue
CCDC167	blue
TIMM50	blue
MRPL43	blue
OGFR	blue
ATP5F1D	blue
ARFGAP2	blue
PYCR3	blue
EIF2B3	blue
RFXANK	blue
RHOT2	blue
TSTD1	blue
REXO4	blue
COX4I1	blue
SIGIRR	blue
FAAP100	blue
ZNF775	blue
URM1	blue
GLRX5	blue
JAGN1	blue
NUCB1	blue
RAB40C	blue
DDX54	blue
ROMO1	blue
HDAC11	blue
TMEM101	blue
LENG1	blue
NFKBIB	blue
MRPL20	blue
NPRL2	blue
TSR3	blue
SMIM26	blue
MED19	blue
PRPF31	blue
LRSAM1	blue
DNPH1	blue
TMEM9	blue
PRSS36	blue
EBNA1BP2	blue
DPM2	blue
TCEA2	blue
SMCO4	blue
CHMP4B	blue
REEP6	blue
CAPN10	blue
UROS	blue
DIPK1B	blue
TMED9	blue
RPL26L1	blue
MANF	blue
KRTCAP2	blue
SLC38A10	blue
PES1	blue
SOD1	blue
NDUFV1	blue
PIGQ	blue
MFSD10	blue
SRA1	blue
MRPL34	blue
TYSND1	blue
BLOC1S4	blue
COX5B	blue
SSR4	blue
C12orf57	blue
STX4	blue
TMEM161A	blue
ZNF428	blue
COA4	blue
TRAPPC2L	blue
MRPL37	blue
PTRH2	blue
NARF	blue
CD63	blue
EDF1	blue
RHOC	blue
PWWP2B	blue
PARD6A	blue
ANKRD54	blue
FKBP2	blue
POP5	blue
TP53I13	blue
GNPTG	blue
TIMM17B	blue
PRMT1	blue
POLR2L	blue
EMC9	blue
RRNAD1	blue
STK32C	blue
PRRG2	blue
CTU1	blue
DYRK1B	blue
RNASEK-C17orf49	blue
PKP3	blue
DMAC1	blue
GNB1L	blue
RNF126	blue
RCC1L	blue
STK16	blue
ALDH16A1	blue
MZT2A	blue
YDJC	blue
BIK	blue
SARS2	blue
COX7B	blue
CNPY2	blue
ZNRD2	blue
ITPA	blue
NAA10	blue
PEF1	blue
IMP4	blue
ECI1	blue
CLDN3	blue
CTSD	blue
BCKDK	blue
ESS2	blue
MMAB	blue
DPY30	blue
RHBDD3	blue
MOB2	blue
MRPL54	blue
MCAT	blue
ACOT8	blue
SURF1	blue
MRPS26	blue
SLC27A4	blue
SRM	blue
ST14	blue
SSU72	blue
MAP1S	blue
GSTZ1	blue
DPCD	blue
PEMT	blue
ZNF691	blue
ARPC3	blue
SSBP4	blue
IDH3G	blue
RAB5IF	blue
ATP5MF	blue
SWSAP1	blue
CLTA	blue
LSM4	blue
TRIM11	blue
LAMTOR1	blue
GRHPR	blue
UROD	blue
C19orf53	blue
MRPL21	blue
SAT2	blue
GPS1	blue
SNRNP35	blue
PSMC5	blue
ARHGDIA	blue
LRRC26	blue
B4GALT2	blue
PSMB6	blue
CDK2AP2	blue
NECAB3	blue
FBXL15	blue
TBCB	blue
WDR18	blue
BNIP1	blue
HMBS	blue
TST	blue
CC2D1A	blue
MPST	blue
PHETA1	blue
GTPBP6	blue
TPGS1	blue
B3GALT6	blue
MRM1	blue
ATG101	blue
SLC35C2	blue
NDUFAF3	blue
CCDC137	blue
CASTOR1	blue
TMEM175	blue
PSMD4	blue
ZNHIT1	blue
ZNF688	blue
TMC4	blue
CCDC106	blue
DDAH2	blue
APBA3	blue
SF3B5	blue
RRP1	blue
POLDIP2	blue
KPTN	blue
TXN2	blue
TMED1	blue
SDF4	blue
C6orf136	blue
MTFP1	blue
CYBC1	blue
SART1	blue
RPUSD3	blue
MICOS10	blue
MYG1	blue
NOC4L	blue
GPATCH3	blue
CDC37	blue
CYB561D2	blue
STK11	blue
UBALD2	blue
TAF10	blue
TAF6L	blue
MT-ND4	blue
CTXN1	blue
DPP7	blue
ZSWIM7	blue
COMMD1	blue
NELFB	blue
PSMD13	blue
SEM1	blue
FAAH	blue
COX8A	blue
MIIP	blue
BCAT2	blue
JMJD8	blue
ERGIC3	blue
STAP2	blue
TNIP2	blue
TIMM44	blue
VPS28	blue
GTF2F1	blue
KEAP1	blue
RNF208	blue
ALKBH7	blue
EEFSEC	blue
ZMAT5	blue
ACADVL	blue
SEC61G	blue
FKBPL	blue
C7orf50	blue
TIMM29	blue
SHARPIN	blue
TWF2	blue
MRPS24	blue
RBM42	blue
ARF5	blue
ARVCF	blue
NUDT14	blue
XAB2	blue
PGLS	blue
PAXX	blue
UQCR11	blue
PPP2R1A	blue
LSM3	blue
MRPL2	blue
TM7SF2	blue
LONP1	blue
SLC25A38	blue
CDK5	blue
RPS19BP1	blue
MT-CYB	blue
POLRMT	blue
CAPNS1	blue
RBBP8NL	blue
SAC3D1	blue
ZMYND19	blue
NUDT16L1	blue
DPM3	blue
SUGP1	blue
C19orf25	blue
PAGR1	blue
SERF2	blue
RBM10	blue
RNF181	blue
IRF2BP1	blue
TIMM8B	blue
ARRDC1	blue
LAMTOR4	blue
CRB3	blue
COX7A2	blue
MDH2	blue
SEC61B	blue
TMEM129	blue
KXD1	blue
IFRD2	blue
AP1M2	blue
EXOSC4	blue
ATP5PD	blue
NDUFAB1	blue
PTPA	blue
NDUFA6	blue
TIMM13	blue
SLC25A11	blue
PRMT7	blue
PDAP1	blue
ERAL1	blue
NSUN5	blue
ARL2	blue
CTU2	blue
ARSA	blue
GGA1	blue
GSS	blue
THAP7	blue
PSMC3	blue
HGH1	blue
SMIM27	blue
NUTF2	blue
ARMC6	blue
UBL7	blue
IFT43	blue
NDUFB6	blue
COPRS	blue
PSENEN	blue
MAF1	blue
MAD1L1	blue
PSME2	blue
ACD	blue
MARCHF2	blue
POLR1H	blue
NDUFA8	blue
CD151	blue
CLN3	blue
UQCRC1	blue
POMP	blue
ZNF784	blue
SGF29	blue
TMEM160	blue
NDUFS7	blue
HSPBP1	blue
TSR2	blue
ZNF598	blue
KRTCAP3	blue
LRWD1	blue
PRDX4	blue
SDF2L1	blue
ATP5ME	blue
ADAM15	blue
CCNQ	blue
PTDSS2	blue
FLAD1	blue
MRPS15	blue
NUDC	blue
TMEM219	blue
MSRB1	blue
IFI27L1	blue
CNPY3	blue
ARFGAP1	blue
FAM50A	blue
NOP10	blue
TARBP2	blue
ARMC5	blue
SMDT1	blue
CCDC24	blue
ASL	blue
CIB1	blue
GATD1	blue
SLC39A13	blue
SIL1	blue
GALK1	blue
ALKBH4	blue
ZNF414	blue
FDX2	blue
NUDT22	blue
AIP	blue
CIAO2B	blue
SPINT2	blue
LYPLA2	blue
ZNF408	blue
UFC1	blue
CHMP2A	blue
TMEM223	blue
ATG4D	blue
C11orf68	blue
ELOB	blue
PSMB5	blue
ELOF1	blue
RASSF1	blue
METRN	blue
AP4M1	blue
SWI5	blue
OST4	blue
MRPL55	blue
SDHAF1	blue
LCMT1	blue
UBAC1	blue
NAXE	blue
WDR25	blue
PRR5	blue
E4F1	blue
FBXW5	blue
PHPT1	blue
THOP1	blue
GCDH	blue
NAT9	blue
CHMP6	blue
MCRIP2	blue
COQ4	blue
ZNF628	blue
TOR2A	blue
FZR1	blue
ARPC4	blue
NUDT1	blue
NME1	blue
SSNA1	blue
KRT18	blue
B9D2	blue
LPAR2	blue
ERCC2	blue
CHCHD6	blue
RPS6KB2	blue
PNPLA6	blue
CFAP410	blue
MECR	blue
PIH1D1	blue
MGMT	blue
WDR45	blue
TELO2	blue
MYL6	blue
MAD2L2	blue
SLC66A1	blue
FDXR	blue
GRK6	blue
TMEM11	blue
RAC3	blue
DOHH	blue
MRPL23	blue
BOLA1	blue
GPANK1	blue
ECHS1	blue
SLC25A39	blue
AP1S1	blue
CHCHD5	blue
CDC34	blue
VPS51	blue
H2AX	blue
PIN1	blue
SCAF1	blue
BRMS1	blue
DDT	blue
SURF2	blue
CHPF	blue
NDUFA2	blue
YIF1A	blue
THAP4	blue
MVK	blue
DHPS	blue
PRKCSH	blue
PELP1	blue
NDUFAF8	blue
MRPS18B	blue
HRAS	blue
ZNF579	blue
WDR13	blue
ASPSCR1	blue
WDR46	blue
ANAPC15	blue
PFDN2	blue
ZNF444	blue
ZNF48	blue
BTBD2	blue
CHCHD2	blue
RABGEF1	blue
MCTS1	blue
TFPT	blue
NABP2	blue
SSR2	blue
NDUFB1	blue
ATP5MG	blue
C6orf226	blue
COX14	blue
GMPPA	blue
MRPL58	blue
PIN4	blue
FAM98C	blue
CBY1	blue
KRT10	blue
ERCC1	blue
PRPF19	blue
MAN1B1	blue
KLF16	blue
TRAF2	blue
ABCB6	blue
NAA80	blue
RABEP2	blue
ZNF865	blue
MRPL41	blue
DDX41	blue
CLEC11A	blue
TBRG4	blue
ANKRD39	blue
MZT2B	blue
UBALD1	blue
SYTL1	blue
POLR1C	blue
CFL1	blue
NDUFA1	blue
RABGGTA	blue
MRPL4	blue
NR2F6	blue
CHID1	blue
SURF6	blue
SMUG1	blue
PIAS4	blue
TRADD	blue
DNAJB2	blue
MT-ND4L	blue
BCAP31	blue
JOSD2	blue
MIF	blue
ZBTB17	blue
ATRAID	blue
TEDC1	blue
C16orf91	blue
VPS16	blue
MLST8	blue
EXOSC7	blue
ISY1	blue
DTYMK	blue
PRR19	blue
DGUOK	blue
H1-10	blue
POLR2I	blue
SPATA2L	blue
C1orf122	blue
UQCC2	blue
RAB4B	blue
TPRA1	blue
ABCB8	blue
ECH1	blue
ZNF580	blue
HDDC3	blue
PYM1	blue
LAMTOR5	blue
CPTP	blue
FAM110A	blue
ARHGEF16	blue
ETFB	blue
PCYT2	blue
TIMM22	blue
INTS11	blue
MON1A	blue
SLC39A3	blue
IGSF8	blue
NEDD8	blue
ANAPC11	blue
GPX1	blue
PSMD9	blue
PTOV1	blue
BRAT1	blue
TMEM126A	blue
MBLAC1	blue
ZBTB8OS	blue
CCDC124	blue
HINT2	blue
COMTD1	blue
PPP1R37	blue
SYNGR2	blue
TMEM208	blue
MFSD5	blue
MRPL11	blue
SHC2	blue
NT5M	blue
CCDC157	blue
WDR83OS	blue
TPRN	blue
SGTA	blue
FAM241B	blue
STUB1	blue
CENPX	blue
STX10	blue
UBE2J2	blue
POLR2H	blue
PACSIN3	blue
MVB12A	blue
MRPL51	blue
WDR83	blue
NDUFC1	blue
ROGDI	blue
MALSU1	blue
ABHD8	blue
PDRG1	blue
JMJD4	blue
TRAPPC6A	blue
ADPRS	blue
MAP3K11	blue
ARFRP1	blue
SCAND1	blue
RASSF7	blue
SCNM1	blue
DDX39A	blue
RPUSD1	blue
MIB2	blue
CORO7	blue
RNF25	blue
EPN1	blue
ETHE1	blue
MRPS34	blue
STX8	blue
CENPB	blue
CUTA	blue
COMT	blue
ERI3	blue
TEX264	blue
KIF9	blue
DNAJC4	blue
ZFYVE19	blue
TLE5	blue
MBD3	blue
MFSD12	blue
PNKP	blue
PSMB4	blue
TMEM115	blue
MRPL14	blue
GFUS	blue
SPOUT1	blue
RFNG	blue
AGPAT2	blue
ARMC7	blue
IL17RC	blue
SDSL	blue
ATP5F1E	blue
MRPL28	blue
TMEM205	blue
UNC45A	blue
PEX11G	blue
WDR54	blue
AKT1S1	blue
NPRL3	blue
PSMB3	blue
AP5Z1	blue
POLR2G	blue
GEMIN7	blue
PPP1R7	blue
CLBA1	blue
NSDHL	blue
COPS9	blue
TMEM222	blue
MRPL12	blue
FLOT1	blue
LIN7B	blue
RAB13	blue
CCS	blue
PET100	blue
TUT1	blue
TRMT61A	blue
CLTB	blue
UBE2M	blue
MED27	blue
PUSL1	blue
SNX17	blue
COX17	blue
HAGH	blue
SLC52A2	blue
TXN	blue
NDUFA11	blue
RHBDD2	blue
APEH	blue
NMRAL1	blue
SLC66A2	blue
CCDC159	blue
POP4	blue
TMEM250	blue
MRPL38	blue
DGAT1	blue
SLC2A8	blue
DCTPP1	blue
SNRPG	blue
SIRT6	blue
UFSP1	blue
BAX	blue
OXLD1	blue
ZNF837	blue
PMF1	blue
NOC2L	blue
TRMT2A	blue
UBE2S	blue
KRT8	blue
FAM3A	blue
NME3	blue
WDR24	blue
TMEM141	blue
SLC9A3R2	blue
ZNF771	blue
PPCDC	blue
SELENOO	blue
AKR1A1	blue
CCM2	blue
PRELID1	blue
TMEM54	blue
TSSC4	blue
RPP21	blue
NDUFC2	blue
SLC2A4RG	blue
QPCTL	blue
TRPT1	blue
C8orf82	blue
CIAO3	blue
SNTA1	blue
ATP6V0B	blue
MTLN	blue
FASTK	blue
FIS1	blue
SCYL1	blue
LMF2	blue
PPIB	blue
NDUFB11	blue
DYNLRB1	blue
EMC10	blue
P4HTM	blue
DYNC2I2	blue
BUD31	blue
C1orf35	blue
PSMB7	blue
NDUFA13	blue
COMMD7	blue
ALKBH3	blue
MRGBP	blue
GTF3C5	blue
PHLDB3	blue
NDUFS5	blue
SMIM29	blue
NR2C2AP	blue
CCDC22	blue
OCEL1	blue
LRRC45	blue
ATOX1	blue
DUS1L	blue
EIF6	blue
SMIM4	blue
MEA1	blue
LAMTOR2	blue
RUVBL2	blue
DGCR6L	blue
MRPS7	blue
HM13	blue
OAZ1	blue
HMGCL	blue
BCL2L12	blue
SGSM3	blue
MYDGF	blue
NDUFB2	blue
LAGE3	blue
AAMDC	blue
TXNL4A	blue
TADA3	blue
RNPS1	blue
GNB2	blue
GIPC1	blue
TMEM238	blue
SLC25A1	blue
KIAA2013	blue
SLC25A10	blue
SNRNP25	blue
TMEM258	blue
ADAT3	blue
COA3	blue
POLD4	blue
ILVBL	blue
SDF2	blue
C4orf48	blue
CLIC1	blue
NR1H2	blue
PNPLA2	blue
ROM1	blue
MRPS21	blue
NDUFS6	blue
NDUFS8	blue
CROCC	blue
POLR2J	blue
DHRS4	blue
COA6	blue
GPX4	blue
FUZ	blue
CINP	blue
AKR7A2	blue
UCK1	blue
LSM10	blue
BAG1	blue
CISD3	blue
PTGES2	blue
RPL36AL	blue
EMC6	blue
AURKAIP1	blue
ELMO3	blue
DCTN2	blue
MT-ATP8	blue
CHMP1A	blue
PSME1	blue
PPFIA3	blue
SMIM20	blue
TBL3	blue
AAMP	blue
NPW	blue
PSMA2	blue
TUSC2	blue
RANGAP1	blue
SPR	blue
ETV2	blue
RAB1B	blue
TUBB4B	blue
GUK1	blue
MRPL47	blue
GPR137	blue
NELFE	blue
CDPF1	blue
EVA1B	blue
PSMA7	blue
DRAP1	blue
MRPL16	blue
METTL1	blue
UBL4A	blue
TSC22D4	blue
DUS3L	blue
B4GALT7	blue
FN3K	blue
CHADL	blue
PUF60	blue
TRMT112	blue
DCTN3	blue
UQCR10	blue
SNRPC	blue
ADRM1	blue
BABAM1	blue
VPS72	blue
IRF7	blue
RAB11B	blue
METTL26	blue
BTBD6	blue
PMVK	blue
SNRPB	blue
GPAA1	blue
FLYWCH2	blue
RNPEPL1	blue
GADD45GIP1	blue
BEX3	blue
STK25	blue
MICOS13	blue
EMD	blue
ZNF622	blue
NDUFA3	blue
ZNF32	blue
MED16	blue
ATP5IF1	blue
AGTRAP	blue
TMEM187	blue
TRABD	blue
PHKG2	blue
PPP6R2	blue
MRPL27	blue
MRPS5	blue
PIGU	blue
VAMP8	blue
THOC6	blue
RNASEH2C	blue
RSAD1	blue
TRAF4	blue
LMAN2	blue
USF2	blue
TIMM10	blue
MRPL40	blue
POP7	blue
PARK7	blue
ZBTB45	blue
FIBP	blue
CACFD1	blue
PPIH	blue
COPS6	blue
C11orf98	blue
GFER	blue
C1orf50	blue
ERP29	blue
SLC25A22	blue
DDX49	blue
NCAPH2	blue
AUP1	blue
AL391650.1	blue
ZNF593	blue
CEP131	blue
ANTKMT	blue
NME2	blue
HES4	blue
MACROD1	blue
FAM174C	blue
MIEN1	blue
FPGS	blue
PPIE	blue
DENND6B	blue
GET3	blue
FAM207A	blue
PPM1G	blue
RRP7A	blue
UBXN6	blue
IDH3B	blue
HSF1	blue
PSMB1	blue
ECE2	blue
SYNE4	blue
BRI3	blue
MRPL52	blue
DNAL4	blue
TACO1	blue
PPAN	blue
TXNDC17	blue
KDF1	blue
CRACR2B	blue
ALDOA	blue
TMA7	blue
RNH1	blue
SMIM1	blue
FARSA	blue
ATP6V1F	blue
NDUFA4	blue
EIPR1	blue
SERPINB6	blue
UQCC3	blue
MCOLN1	blue
FAM71E1	blue
MFSD3	blue
RABL6	blue
NDUFB10	blue
KLHDC9	blue
SELENOH	blue
POLR2E	blue
ZNF205	blue
NDUFV3	blue
EML3	blue
NAA60	blue
MRPL24	blue
ZNHIT2	blue
EMG1	blue
TSPO	blue
PAFAH1B3	blue
TMUB1	blue
NDUFB7	blue
MOSPD3	blue
TALDO1	blue
HSD11B1L	blue
CORO1B	blue
BCL7C	blue
COPE	blue
ACOT7	blue
DEAF1	blue
DVL1	blue
PFDN6	blue
SNU13	blue
LMF1	blue
PFN1	blue
MRPL36	blue
JTB	blue
BSG	blue
CD320	blue
RAB24	blue
RBCK1	blue
MPND	blue
ALG3	blue
COASY	blue
CRELD2	blue
CSNK1G2	blue
REX1BD	blue
ATP5PF	blue
KLHDC3	blue
OGFOD3	blue
SCRN2	blue
TUFM	blue
ZFAND2B	blue
BUD23	blue
ZNF446	blue
DYNLT1	blue
FMC1	blue
DECR2	blue
CSNK2B	blue
RPUSD2	blue
NOSIP	blue
MRPS12	blue
CCDC85B	blue
PKN1	blue
PLEKHJ1	blue
SNRPF	blue
ELP6	blue
TRIM28	blue
PPP4C	blue
PRPF6	blue
NDUFB3	blue
PPP1CA	blue
TRAPPC3	blue
RALY	blue
OCIAD2	blue
C7orf26	blue
BORCS6	blue
FTL	blue
STOML1	blue
YJU2	blue
NCBP2AS2	blue
MARCHF9	blue
TUBGCP2	blue
YIF1B	blue
MCRIP1	blue
POLR3K	blue
PARL	blue
PTMS	blue
PSMA5	blue
NTMT1	blue
PEX16	blue
TSEN34	blue
PGP	blue
DAD1	blue
CNPPD1	blue
B3GAT3	blue
EIF5A	blue
RBX1	blue
STXBP2	blue
MTG2	blue
CAMSAP3	blue
RNF187	blue
PQBP1	blue
ATAD3A	blue
GCAT	blue
MCRS1	blue
TMED3	blue
FKBP8	blue
SDHAF2	blue
RPP25L	blue
TOMM40	blue
TMEM120A	blue
CCDC107	blue
ATP5MD	blue
ARL16	blue
ZFPM1	blue
HDGFL2	blue
WRAP53	blue
AMDHD2	blue
TBC1D17	blue
NDUFA9	blue
RRP9	blue
DAPK3	blue
UBL5	blue
RHOD	blue
SAP30BP	blue
APRT	blue
PSMG3	blue
ARPC5L	blue
COX6A1	blue
PMM1	blue
PPDPF	blue
SCAMP3	blue
HOMER3	blue
SPAG7	blue
FAAP20	blue
PMPCA	blue
PRDX5	blue
DDRGK1	blue
IFT27	blue
ISOC2	blue
TMEM134	blue
VPS9D1	blue
COMMD4	blue
RNF215	blue
HSD17B8	blue
MVD	blue
PAF1	blue
SYMPK	blue
R3HDM4	blue
IMP3	blue
NSMCE1	blue
CPSF4	blue
POLE4	blue
ZNF787	blue
FAM89B	blue
MDP1	blue
UQCRQ	blue
TMEM147	blue
TMEM259	blue
YBEY	blue
LSM7	blue
PCGF1	blue
HMG20B	blue
BANF1	blue
PHB	blue
PCBP4	blue
MMP24OS	blue
TRAPPC1	blue
THAP3	blue
ATP5MPL	blue
ZNF653	blue
CD2BP2	blue
NCLN	blue
PSMA4	blue
ZNF358	blue
ALYREF	blue
ENDOG	blue
TECR	blue
PFKL	blue
HMOX2	blue
CDIPT	blue
FAM32A	blue
MRPL17	blue
OTUB1	blue
CCDC12	blue
CLPP	blue
HSD17B10	blue
MAP2K2	blue
INO80B	blue
FBXW9	blue
NDUFS3	blue
C1QTNF4	brown
SNX7	brown
ABCG2	brown
ITGA5	brown
CXCL12	brown
LIX1	brown
MFAP4	brown
PCDH10	brown
VSIR	brown
KLF8	brown
RAB40A	brown
ATRNL1	brown
PRSS12	brown
DCBLD2	brown
TMEM130	brown
NOVA1	brown
EPHB1	brown
PCDH12	brown
PMP2	brown
SEC14L6	brown
BPI	brown
COL27A1	brown
TMTC1	brown
SMOC1	brown
LOXL2	brown
NAALADL1	brown
NFATC4	brown
DNAJC18	brown
SLIT3	brown
FBXO17	brown
SLC25A33	brown
MR1	brown
RBMS3	brown
PCP4	brown
CIB2	brown
CDKL1	brown
CELF2	brown
ACTG2	brown
MOB3B	brown
NACC2	brown
FKBP7	brown
SYNPO2	brown
CCDC88A	brown
PRIMA1	brown
CPT1C	brown
NTRK1	brown
HSPA12B	brown
L1CAM	brown
FCER1A	brown
EDN3	brown
FGF9	brown
FGD6	brown
GADD45A	brown
SHE	brown
ACVRL1	brown
PTGER2	brown
SEMA3G	brown
NTRK2	brown
HIF3A	brown
KCNT2	brown
ACOX2	brown
G0S2	brown
PTGIS	brown
PNMA2	brown
GPR1	brown
LUM	brown
TRPC4	brown
GUCY2C	brown
SH3BGR	brown
GNA14	brown
PODN	brown
ILK	brown
SPOCK3	brown
RGS5	brown
FAM89A	brown
ZNF853	brown
NAGS	brown
TCF4	brown
TLE4	brown
MAP1A	brown
CHST6	brown
DPYSL3	brown
SLC12A4	brown
ACTC1	brown
KSR1	brown
RMDN2	brown
ARHGEF40	brown
F7	brown
MYLK	brown
VAT1	brown
COL15A1	brown
TCEAL7	brown
TNC	brown
HEBP2	brown
REEP1	brown
HTRA3	brown
SPARCL1	brown
CERCAM	brown
SUSD2	brown
MTTP	brown
PLXDC1	brown
CLVS2	brown
PGAP4	brown
SCARA5	brown
EFHC2	brown
HRH1	brown
TSPAN4	brown
ADAM23	brown
SYNM	brown
MSRA	brown
C14orf28	brown
CALCRL	brown
CTF1	brown
TINAGL1	brown
STRIP2	brown
RERG	brown
IQSEC3	brown
SEC23A	brown
FLNC	brown
KLF12	brown
FNBP1	brown
FAM90A1	brown
TLN1	brown
PPP1R12C	brown
TPBG	brown
ADH1B	brown
ARHGEF26	brown
LINC00634	brown
TMEM35A	brown
ADGRL2	brown
WNT16	brown
CD93	brown
MSN	brown
RTL5	brown
ABCC9	brown
UBXN10	brown
NECAB1	brown
TUBA1A	brown
CDK15	brown
ILDR2	brown
TPSG1	brown
TENT5B	brown
RXFP1	brown
SRD5A2	brown
MICALL1	brown
NLGN3	brown
KCNA2	brown
PLEKHO2	brown
KCNQ4	brown
PHLDA3	brown
MATN3	brown
GPLD1	brown
ENPP6	brown
RUSC2	brown
SSPN	brown
CCBE1	brown
ELANE	brown
PNCK	brown
SERPING1	brown
SYNE1	brown
COL1A1	brown
JAM3	brown
SAMD10	brown
NREP	brown
HMCN1	brown
SCD5	brown
PNMA1	brown
RDH5	brown
SEMA3C	brown
TULP2	brown
GLIS2	brown
FBLN1	brown
CPZ	brown
MYOF	brown
LCN6	brown
LRP4	brown
RBM24	brown
LCNL1	brown
STRA6	brown
AMOTL2	brown
DPYSL2	brown
ADGRL3	brown
NCKAP5L	brown
MOB3C	brown
TCEAL5	brown
PRICKLE2	brown
PYGL	brown
CEP126	brown
AXL	brown
TAGLN	brown
OCA2	brown
LRFN5	brown
AQP5	brown
RND2	brown
PPP1R3G	brown
FREM1	brown
ACKR3	brown
TRIM61	brown
TTYH2	brown
TMCC2	brown
LRRC4	brown
COL14A1	brown
NDUFV2	brown
DLC1	brown
FGF7	brown
TGFB1I1	brown
VIM	brown
PIP5K1B	brown
ALKAL2	brown
NRXN3	brown
NUDT17	brown
CYP27C1	brown
DNAJB5	brown
NDRG2	brown
PLS3	brown
GPR17	brown
DPYD	brown
KCNE3	brown
PRTFDC1	brown
SULF1	brown
LARGE1	brown
ATP6V0D2	brown
TAL1	brown
ANKRD33B	brown
LGALS1	brown
GLI1	brown
DES	brown
CLIC4	brown
CRACD	brown
MFGE8	brown
FRZB	brown
VANGL2	brown
STARD9	brown
MDFIC	brown
ECSCR	brown
CLIP3	brown
TGFB2	brown
TMEM119	brown
PTHLH	brown
JAZF1	brown
CYBRD1	brown
SHROOM4	brown
DCHS2	brown
CNTFR	brown
CD59	brown
ABCA8	brown
PODNL1	brown
MATN2	brown
UBE2QL1	brown
PTCH2	brown
MMP2	brown
CXCL14	brown
MAN1A1	brown
CALM1	brown
SH3RF3	brown
RUNX1T1	brown
TMEM200B	brown
CES1	brown
LAMB1	brown
YBX2	brown
TMEM255B	brown
FAM178B	brown
ROBO2	brown
ADRA1D	brown
KIF26A	brown
CAMK1G	brown
LGR5	brown
FAM167B	brown
ZNF365	brown
JPH4	brown
GIPC2	brown
C1QL1	brown
ADAMTSL4	brown
FBN1	brown
ITM2C	brown
FBXL22	brown
DMPK	brown
RGS22	brown
PDGFC	brown
NR3C1	brown
JAM2	brown
BDH2	brown
MARVELD1	brown
ANTXR2	brown
PRDM5	brown
NELL2	brown
RBPMS2	brown
SGCE	brown
CLDN5	brown
ZNF655	brown
TRIM9	brown
LIMS2	brown
GCOM1	brown
EDNRB	brown
CD34	brown
FAM153A	brown
C21orf62	brown
LMOD1	brown
TCEAL2	brown
AJAP1	brown
ABCA9	brown
CCDC178	brown
CD248	brown
GAL3ST3	brown
SERP2	brown
FLT4	brown
CTIF	brown
MMP23B	brown
SLITRK3	brown
PDLIM4	brown
COMP	brown
PDE2A	brown
PLPP3	brown
COLGALT2	brown
DOK5	brown
ABO	brown
STARD8	brown
PI16	brown
KLHL30	brown
KATNAL1	brown
CHST7	brown
SPRY1	brown
ENPEP	brown
ITGA8	brown
INSYN1	brown
BEND6	brown
GPR4	brown
CBX7	brown
GPC3	brown
ASPN	brown
GJC1	brown
GLI3	brown
LDB3	brown
NDNF	brown
ASAP1	brown
IL33	brown
CHN1	brown
CHODL	brown
PLA2G5	brown
CAV2	brown
CD300LG	brown
CHST3	brown
EMX2	brown
PENK	brown
MAMSTR	brown
LSM11	brown
SNAP25	brown
ADGRL4	brown
NTRK3	brown
PDE4C	brown
GALNT9	brown
B3GNT9	brown
MAP3K12	brown
PLCL1	brown
BMERB1	brown
COL6A3	brown
PAK3	brown
GDF7	brown
NPR1	brown
NAV2	brown
LPCAT4	brown
PRKCA	brown
DKK2	brown
COL5A2	brown
C1GALT1C1L	brown
PMP22	brown
SLC4A3	brown
SYNPO	brown
TIMP1	brown
CPEB1	brown
ITGB1BP2	brown
MKX	brown
ZNF781	brown
C3orf70	brown
DNAJB4	brown
RASGRP2	brown
SMIM10	brown
TENM3	brown
EBF1	brown
RRAD	brown
EGFL6	brown
RASL11B	brown
ZNF521	brown
NRIP2	brown
PAPPA	brown
NPY1R	brown
PREX2	brown
PFKP	brown
[truncated: 14,157 more rows]

## Sheet: S5
Table S5: The results of immune infiltrating cell correlation.
Gene1	Gene2	cor	pvalue
B cells naive	B cells naive	1	0
B cells naive	B cells memory	0.266245	0.0281932
B cells naive	Plasma cells	-0.152929	0.213116
B cells naive	T cells CD8	-0.0303046	0.806207
B cells naive	T cells CD4 memory resting	0.101529	0.410029
B cells naive	T cells CD4 memory activated	0.144442	0.239918
B cells naive	T cells follicular helper	0.187988	0.124742
B cells naive	T cells regulatory (Tregs)	0.119552	0.331518
B cells naive	T cells gamma delta	0.223054	0.0674953
B cells naive	NK cells resting	0.158193	0.197593
B cells naive	NK cells activated	-0.379388	0.00141925
B cells naive	Monocytes	-0.198074	0.105412
B cells naive	Macrophages M0	-0.0863228	0.483961
B cells naive	Macrophages M1	-0.059337	0.63076
B cells naive	Macrophages M2	-0.136632	0.266555
B cells naive	Dendritic cells resting	-0.218632	0.0732612
B cells naive	Dendritic cells activated	0.291517	0.015866
B cells naive	Mast cells resting	-0.230429	0.0586957
B cells naive	Mast cells activated	-0.098747	0.423043
B cells naive	Eosinophils	-0.0655184	0.595534
B cells naive	Neutrophils	-0.1811	0.13942
B cells memory	B cells naive	0.266245	0.0281932
B cells memory	B cells memory	1	0
B cells memory	Plasma cells	-0.123854	0.314284
B cells memory	T cells CD8	-0.0222036	0.85737
B cells memory	T cells CD4 memory resting	-0.0568315	0.645281
B cells memory	T cells CD4 memory activated	-0.0411342	0.739094
B cells memory	T cells follicular helper	0.352617	0.00318593
B cells memory	T cells regulatory (Tregs)	0.318796	0.00805777
B cells memory	T cells gamma delta	-0.0921938	0.454611
B cells memory	NK cells resting	-0.038548	0.754966
B cells memory	NK cells activated	-0.00903979	0.941676
B cells memory	Monocytes	-0.181157	0.139293
B cells memory	Macrophages M0	-0.0257833	0.834677
B cells memory	Macrophages M1	-0.0844251	0.493657
B cells memory	Macrophages M2	-0.20515	0.0932985
B cells memory	Dendritic cells resting	-0.0375821	0.760921
B cells memory	Dendritic cells activated	0.314415	0.00902113
B cells memory	Mast cells resting	-0.201136	0.100029
B cells memory	Mast cells activated	-0.0339018	0.783733
B cells memory	Eosinophils	-0.0413995	0.737472
B cells memory	Neutrophils	-0.0242011	0.844692
Plasma cells	B cells naive	-0.152929	0.213116
Plasma cells	B cells memory	-0.123854	0.314284
Plasma cells	Plasma cells	1	0
Plasma cells	T cells CD8	-0.141851	0.248544
Plasma cells	T cells CD4 memory resting	-0.264959	0.0289926
Plasma cells	T cells CD4 memory activated	-0.184726	0.13154
Plasma cells	T cells follicular helper	-0.0810905	0.510939
Plasma cells	T cells regulatory (Tregs)	-0.32494	0.00685854
Plasma cells	T cells gamma delta	0.0310003	0.801848
Plasma cells	NK cells resting	-0.183678	0.133782
Plasma cells	NK cells activated	0.131376	0.285565
Plasma cells	Monocytes	-0.116262	0.345092
Plasma cells	Macrophages M0	-0.0421923	0.732631
Plasma cells	Macrophages M1	-0.245232	0.0438383
Plasma cells	Macrophages M2	-0.29264	0.0154481
Plasma cells	Dendritic cells resting	-0.109268	0.375077
Plasma cells	Dendritic cells activated	-0.0511109	0.678927
Plasma cells	Mast cells resting	0.218057	0.0740393
Plasma cells	Mast cells activated	-0.108113	0.380179
Plasma cells	Eosinophils	-0.0319795	0.795722
Plasma cells	Neutrophils	0.14008	0.254561
T cells CD8	B cells naive	-0.0303046	0.806207
T cells CD8	B cells memory	-0.0222036	0.85737
T cells CD8	Plasma cells	-0.141851	0.248544
T cells CD8	T cells CD8	1	0
T cells CD8	T cells CD4 memory resting	-0.386173	0.00114358
T cells CD8	T cells CD4 memory activated	0.40529	0.000606842
T cells CD8	T cells follicular helper	0.4436	0.000151352
T cells CD8	T cells regulatory (Tregs)	0.511496	8.28e-06
T cells CD8	T cells gamma delta	0.210696	0.0845901
T cells CD8	NK cells resting	-0.238877	0.0497847
T cells CD8	NK cells activated	0.0185154	0.880872
T cells CD8	Monocytes	-0.0725129	0.556771
T cells CD8	Macrophages M0	-0.332601	0.00558471
T cells CD8	Macrophages M1	-0.0584855	0.63568
T cells CD8	Macrophages M2	-0.105941	0.389877
T cells CD8	Dendritic cells resting	0.143848	0.241878
T cells CD8	Dendritic cells activated	-0.0826834	0.502646
T cells CD8	Mast cells resting	-0.327903	0.00633847
T cells CD8	Mast cells activated	0.107291	0.383833
T cells CD8	Eosinophils	-0.0840656	0.495506
T cells CD8	Neutrophils	0.0462648	0.707931
T cells CD4 memory resting	B cells naive	0.101529	0.410029
T cells CD4 memory resting	B cells memory	-0.0568315	0.645281
T cells CD4 memory resting	Plasma cells	-0.264959	0.0289926
T cells CD4 memory resting	T cells CD8	-0.386173	0.00114358
T cells CD4 memory resting	T cells CD4 memory resting	1	0
T cells CD4 memory resting	T cells CD4 memory activated	-0.112824	0.359639
T cells CD4 memory resting	T cells follicular helper	-0.508904	9.36e-06
T cells CD4 memory resting	T cells regulatory (Tregs)	-0.214171	0.0794696
T cells CD4 memory resting	T cells gamma delta	-0.205847	0.0921668
T cells CD4 memory resting	NK cells resting	0.335151	0.00520965
T cells CD4 memory resting	NK cells activated	-0.228468	0.0609395
T cells CD4 memory resting	Monocytes	0.291104	0.0160221
T cells CD4 memory resting	Macrophages M0	-0.296009	0.01425
T cells CD4 memory resting	Macrophages M1	0.324235	0.00698768
T cells CD4 memory resting	Macrophages M2	-0.0375551	0.761087
T cells CD4 memory resting	Dendritic cells resting	-0.0183306	0.882053
T cells CD4 memory resting	Dendritic cells activated	0.216414	0.0762988
T cells CD4 memory resting	Mast cells resting	-0.125907	0.306266
T cells CD4 memory resting	Mast cells activated	0.329292	0.00610672
T cells CD4 memory resting	Eosinophils	0.144445	0.239908
T cells CD4 memory resting	Neutrophils	0.0570844	0.643809
T cells CD4 memory activated	B cells naive	0.144442	0.239918
T cells CD4 memory activated	B cells memory	-0.0411342	0.739094
T cells CD4 memory activated	Plasma cells	-0.184726	0.13154
T cells CD4 memory activated	T cells CD8	0.40529	0.000606842
T cells CD4 memory activated	T cells CD4 memory resting	-0.112824	0.359639
T cells CD4 memory activated	T cells CD4 memory activated	1	0
T cells CD4 memory activated	T cells follicular helper	0.180917	0.139828
T cells CD4 memory activated	T cells regulatory (Tregs)	0.232083	0.0568564
T cells CD4 memory activated	T cells gamma delta	0.318778	0.00806153
T cells CD4 memory activated	NK cells resting	0.222787	0.0678335
T cells CD4 memory activated	NK cells activated	-0.407954	0.000553877
T cells CD4 memory activated	Monocytes	-0.0142121	0.908422
T cells CD4 memory activated	Macrophages M0	-0.0991897	0.420957
T cells CD4 memory activated	Macrophages M1	-0.0252364	0.838136
T cells CD4 memory activated	Macrophages M2	-0.0708915	0.565648
T cells CD4 memory activated	Dendritic cells resting	-0.103565	0.400657
T cells CD4 memory activated	Dendritic cells activated	0.194429	0.112109
T cells CD4 memory activated	Mast cells resting	-0.249946	0.0398166
T cells CD4 memory activated	Mast cells activated	-0.0552764	0.654361
T cells CD4 memory activated	Eosinophils	-0.0179778	0.884306
T cells CD4 memory activated	Neutrophils	0.0535744	0.664356
T cells follicular helper	B cells naive	0.187988	0.124742
T cells follicular helper	B cells memory	0.352617	0.00318593
T cells follicular helper	Plasma cells	-0.0810905	0.510939
T cells follicular helper	T cells CD8	0.4436	0.000151352
T cells follicular helper	T cells CD4 memory resting	-0.508904	9.36e-06
T cells follicular helper	T cells CD4 memory activated	0.180917	0.139828
T cells follicular helper	T cells follicular helper	1	0
T cells follicular helper	T cells regulatory (Tregs)	0.403145	0.000652787
T cells follicular helper	T cells gamma delta	0.334231	0.00534224
T cells follicular helper	NK cells resting	-0.252071	0.0381064
T cells follicular helper	NK cells activated	0.0883011	0.47396
T cells follicular helper	Monocytes	-0.294324	0.0148388
T cells follicular helper	Macrophages M0	-0.117009	0.341979
T cells follicular helper	Macrophages M1	-0.0494795	0.688642
T cells follicular helper	Macrophages M2	-0.187165	0.12643
T cells follicular helper	Dendritic cells resting	-0.0221581	0.857659
T cells follicular helper	Dendritic cells activated	0.02334	0.850152
T cells follicular helper	Mast cells resting	-0.196415	0.108422
T cells follicular helper	Mast cells activated	-0.0950376	0.440756
T cells follicular helper	Eosinophils	-0.0735697	0.55102
T cells follicular helper	Neutrophils	-0.00754742	0.951292
T cells regulatory (Tregs)	B cells naive	0.119552	0.331518
T cells regulatory (Tregs)	B cells memory	0.318796	0.00805777
T cells regulatory (Tregs)	Plasma cells	-0.32494	0.00685854
T cells regulatory (Tregs)	T cells CD8	0.511496	8.28e-06
T cells regulatory (Tregs)	T cells CD4 memory resting	-0.214171	0.0794696
T cells regulatory (Tregs)	T cells CD4 memory activated	0.232083	0.0568564
T cells regulatory (Tregs)	T cells follicular helper	0.403145	0.000652787
T cells regulatory (Tregs)	T cells regulatory (Tregs)	1	0
T cells regulatory (Tregs)	T cells gamma delta	0.0521592	0.672712
T cells regulatory (Tregs)	NK cells resting	-0.0314742	0.798882
T cells regulatory (Tregs)	NK cells activated	-0.0741041	0.548123
T cells regulatory (Tregs)	Monocytes	-0.10188	0.408405
T cells regulatory (Tregs)	Macrophages M0	-0.073304	0.552463
T cells regulatory (Tregs)	Macrophages M1	-0.167723	0.17158
T cells regulatory (Tregs)	Macrophages M2	-0.171569	0.161826
T cells regulatory (Tregs)	Dendritic cells resting	-0.0705633	0.567454
T cells regulatory (Tregs)	Dendritic cells activated	0.126448	0.304176
T cells regulatory (Tregs)	Mast cells resting	-0.346837	0.00376036
T cells regulatory (Tregs)	Mast cells activated	0.0510466	0.679309
T cells regulatory (Tregs)	Eosinophils	-0.128349	0.296907
T cells regulatory (Tregs)	Neutrophils	-0.115404	0.348686
T cells gamma delta	B cells naive	0.223054	0.0674953
T cells gamma delta	B cells memory	-0.0921938	0.454611
T cells gamma delta	Plasma cells	0.0310003	0.801848
T cells gamma delta	T cells CD8	0.210696	0.0845901
T cells gamma delta	T cells CD4 memory resting	-0.205847	0.0921668
T cells gamma delta	T cells CD4 memory activated	0.318778	0.00806153
T cells gamma delta	T cells follicular helper	0.334231	0.00534224
T cells gamma delta	T cells regulatory (Tregs)	0.0521592	0.672712
T cells gamma delta	T cells gamma delta	1	0
T cells gamma delta	NK cells resting	-0.161615	0.187946
T cells gamma delta	NK cells activated	-0.155277	0.206089
T cells gamma delta	Monocytes	-0.342243	0.00428075
T cells gamma delta	Macrophages M0	-0.0976003	0.428475
T cells gamma delta	Macrophages M1	0.044554	0.718272
T cells gamma delta	Macrophages M2	-0.071959	0.559796
T cells gamma delta	Dendritic cells resting	0.0498112	0.686662
T cells gamma delta	Dendritic cells activated	-0.169929	0.165932
T cells gamma delta	Mast cells resting	-0.128753	0.295374
T cells gamma delta	Mast cells activated	-0.0753287	0.541512
T cells gamma delta	Eosinophils	-0.0821306	0.505516
T cells gamma delta	Neutrophils	-0.0404706	0.743156
NK cells resting	B cells naive	0.158193	0.197593
NK cells resting	B cells memory	-0.038548	0.754966
NK cells resting	Plasma cells	-0.183678	0.133782
NK cells resting	T cells CD8	-0.238877	0.0497847
NK cells resting	T cells CD4 memory resting	0.335151	0.00520965
NK cells resting	T cells CD4 memory activated	0.222787	0.0678335
NK cells resting	T cells follicular helper	-0.252071	0.0381064
NK cells resting	T cells regulatory (Tregs)	-0.0314742	0.798882
NK cells resting	T cells gamma delta	-0.161615	0.187946
NK cells resting	NK cells resting	1	0
NK cells resting	NK cells activated	-0.382566	0.00128343
NK cells resting	Monocytes	0.195296	0.110488
NK cells resting	Macrophages M0	0.0333496	0.787172
NK cells resting	Macrophages M1	0.203117	0.0966609
NK cells resting	Macrophages M2	0.0643615	0.602061
NK cells resting	Dendritic cells resting	-0.145634	0.236021
NK cells resting	Dendritic cells activated	0.285578	0.0182423
NK cells resting	Mast cells resting	-0.161727	0.187637
NK cells resting	Mast cells activated	-0.0348278	0.777975
NK cells resting	Eosinophils	0.024834	0.840682
NK cells resting	Neutrophils	0.0210984	0.8644
NK cells activated	B cells naive	-0.379388	0.00141925
NK cells activated	B cells memory	-0.00903979	0.941676
NK cells activated	Plasma cells	0.131376	0.285565
NK cells activated	T cells CD8	0.0185154	0.880872
NK cells activated	T cells CD4 memory resting	-0.228468	0.0609395
NK cells activated	T cells CD4 memory activated	-0.407954	0.000553877
NK cells activated	T cells follicular helper	0.0883011	0.47396
NK cells activated	T cells regulatory (Tregs)	-0.0741041	0.548123
NK cells activated	T cells gamma delta	-0.155277	0.206089
NK cells activated	NK cells resting	-0.382566	0.00128343
NK cells activated	NK cells activated	1	0
NK cells activated	Monocytes	0.187617	0.125502
NK cells activated	Macrophages M0	-0.226722	0.0629955
NK cells activated	Macrophages M1	-0.148251	0.227617
NK cells activated	Macrophages M2	-0.0277313	0.822383
NK cells activated	Dendritic cells resting	0.0949343	0.441255
NK cells activated	Dendritic cells activated	-0.0974446	0.429215
NK cells activated	Mast cells resting	0.452463	0.000107149
NK cells activated	Mast cells activated	-0.165022	0.178684
NK cells activated	Eosinophils	0.152563	0.214225
NK cells activated	Neutrophils	-0.0711057	0.564472
Monocytes	B cells naive	-0.198074	0.105412
Monocytes	B cells memory	-0.181157	0.139293
Monocytes	Plasma cells	-0.116262	0.345092
Monocytes	T cells CD8	-0.0725129	0.556771
Monocytes	T cells CD4 memory resting	0.291104	0.0160221
Monocytes	T cells CD4 memory activated	-0.0142121	0.908422
Monocytes	T cells follicular helper	-0.294324	0.0148388
Monocytes	T cells regulatory (Tregs)	-0.10188	0.408405
Monocytes	T cells gamma delta	-0.342243	0.00428075
Monocytes	NK cells resting	0.195296	0.110488
Monocytes	NK cells activated	0.187617	0.125502
Monocytes	Monocytes	1	0
Monocytes	Macrophages M0	-0.157521	0.199528
Monocytes	Macrophages M1	0.152765	0.213612
Monocytes	Macrophages M2	0.0169288	0.891015
Monocytes	Dendritic cells resting	0.0624802	0.612739
Monocytes	Dendritic cells activated	-0.0535378	0.664572
Monocytes	Mast cells resting	0.02474	0.841278
Monocytes	Mast cells activated	0.0472718	0.701868
Monocytes	Eosinophils	0.251943	0.0382077
Monocytes	Neutrophils	-0.0338224	0.784227
Macrophages M0	B cells naive	-0.0863228	0.483961
Macrophages M0	B cells memory	-0.0257833	0.834677
Macrophages M0	Plasma cells	-0.0421923	0.732631
Macrophages M0	T cells CD8	-0.332601	0.00558471
Macrophages M0	T cells CD4 memory resting	-0.296009	0.01425
Macrophages M0	T cells CD4 memory activated	-0.0991897	0.420957
Macrophages M0	T cells follicular helper	-0.117009	0.341979
Macrophages M0	T cells regulatory (Tregs)	-0.073304	0.552463
Macrophages M0	T cells gamma delta	-0.0976003	0.428475
Macrophages M0	NK cells resting	0.0333496	0.787172
Macrophages M0	NK cells activated	-0.226722	0.0629955
Macrophages M0	Monocytes	-0.157521	0.199528
Macrophages M0	Macrophages M0	1	0
Macrophages M0	Macrophages M1	-0.173953	0.155986
Macrophages M0	Macrophages M2	0.184773	0.131439
Macrophages M0	Dendritic cells resting	-0.187182	0.126396
Macrophages M0	Dendritic cells activated	-0.116032	0.346054
Macrophages M0	Mast cells resting	-0.207541	0.089462
Macrophages M0	Mast cells activated	-0.103626	0.400377
Macrophages M0	Eosinophils	-0.0509186	0.680069
Macrophages M0	Neutrophils	-0.0672086	0.586058
Macrophages M1	B cells naive	-0.059337	0.63076
Macrophages M1	B cells memory	-0.0844251	0.493657
Macrophages M1	Plasma cells	-0.245232	0.0438383
Macrophages M1	T cells CD8	-0.0584855	0.63568
Macrophages M1	T cells CD4 memory resting	0.324235	0.00698768
Macrophages M1	T cells CD4 memory activated	-0.0252364	0.838136
Macrophages M1	T cells follicular helper	-0.0494795	0.688642
Macrophages M1	T cells regulatory (Tregs)	-0.167723	0.17158
Macrophages M1	T cells gamma delta	0.044554	0.718272
Macrophages M1	NK cells resting	0.203117	0.0966609
Macrophages M1	NK cells activated	-0.148251	0.227617
Macrophages M1	Monocytes	0.152765	0.213612
Macrophages M1	Macrophages M0	-0.173953	0.155986
Macrophages M1	Macrophages M1	1	0
Macrophages M1	Macrophages M2	-0.101007	0.412453
Macrophages M1	Dendritic cells resting	0.137299	0.264205
Macrophages M1	Dendritic cells activated	-0.184548	0.131919
Macrophages M1	Mast cells resting	-0.247872	0.0415463
Macrophages M1	Mast cells activated	0.129037	0.294303
Macrophages M1	Eosinophils	0.142267	0.247145
Macrophages M1	Neutrophils	0.0055359	0.964263
Macrophages M2	B cells naive	-0.136632	0.266555
Macrophages M2	B cells memory	-0.20515	0.0932985
Macrophages M2	Plasma cells	-0.29264	0.0154481
Macrophages M2	T cells CD8	-0.105941	0.389877
Macrophages M2	T cells CD4 memory resting	-0.0375551	0.761087
Macrophages M2	T cells CD4 memory activated	-0.0708915	0.565648
Macrophages M2	T cells follicular helper	-0.187165	0.12643
Macrophages M2	T cells regulatory (Tregs)	-0.171569	0.161826
Macrophages M2	T cells gamma delta	-0.071959	0.559796
Macrophages M2	NK cells resting	0.0643615	0.602061
Macrophages M2	NK cells activated	-0.0277313	0.822383
Macrophages M2	Monocytes	0.0169288	0.891015
Macrophages M2	Macrophages M0	0.184773	0.131439
Macrophages M2	Macrophages M1	-0.101007	0.412453
Macrophages M2	Macrophages M2	1	0
Macrophages M2	Dendritic cells resting	0.0218537	0.859595
Macrophages M2	Dendritic cells activated	-0.229024	0.0602965
Macrophages M2	Mast cells resting	-0.0516086	0.675973
Macrophages M2	Mast cells activated	-0.117784	0.33877
Macrophages M2	Eosinophils	-0.203693	0.0956992
Macrophages M2	Neutrophils	-0.0213234	0.862968
Dendritic cells resting	B cells naive	-0.218632	0.0732612
Dendritic cells resting	B cells memory	-0.0375821	0.760921
Dendritic cells resting	Plasma cells	-0.109268	0.375077
Dendritic cells resting	T cells CD8	0.143848	0.241878
Dendritic cells resting	T cells CD4 memory resting	-0.0183306	0.882053
Dendritic cells resting	T cells CD4 memory activated	-0.103565	0.400657
Dendritic cells resting	T cells follicular helper	-0.0221581	0.857659
Dendritic cells resting	T cells regulatory (Tregs)	-0.0705633	0.567454
Dendritic cells resting	T cells gamma delta	0.0498112	0.686662
Dendritic cells resting	NK cells resting	-0.145634	0.236021
Dendritic cells resting	NK cells activated	0.0949343	0.441255
Dendritic cells resting	Monocytes	0.0624802	0.612739
Dendritic cells resting	Macrophages M0	-0.187182	0.126396
Dendritic cells resting	Macrophages M1	0.137299	0.264205
Dendritic cells resting	Macrophages M2	0.0218537	0.859595
Dendritic cells resting	Dendritic cells resting	1	0
Dendritic cells resting	Dendritic cells activated	-0.153189	0.212329
Dendritic cells resting	Mast cells resting	-0.00617637	0.960132
Dendritic cells resting	Mast cells activated	-0.0668163	0.588251
Dendritic cells resting	Eosinophils	0.0735694	0.551021
Dendritic cells resting	Neutrophils	0.224786	0.0653389
Dendritic cells activated	B cells naive	0.291517	0.015866
Dendritic cells activated	B cells memory	0.314415	0.00902113
Dendritic cells activated	Plasma cells	-0.0511109	0.678927
Dendritic cells activated	T cells CD8	-0.0826834	0.502646
Dendritic cells activated	T cells CD4 memory resting	0.216414	0.0762988
Dendritic cells activated	T cells CD4 memory activated	0.194429	0.112109
Dendritic cells activated	T cells follicular helper	0.02334	0.850152
Dendritic cells activated	T cells regulatory (Tregs)	0.126448	0.304176
Dendritic cells activated	T cells gamma delta	-0.169929	0.165932
Dendritic cells activated	NK cells resting	0.285578	0.0182423
Dendritic cells activated	NK cells activated	-0.0974446	0.429215
Dendritic cells activated	Monocytes	-0.0535378	0.664572
Dendritic cells activated	Macrophages M0	-0.116032	0.346054
Dendritic cells activated	Macrophages M1	-0.184548	0.131919
Dendritic cells activated	Macrophages M2	-0.229024	0.0602965
Dendritic cells activated	Dendritic cells resting	-0.153189	0.212329
Dendritic cells activated	Dendritic cells activated	1	0
Dendritic cells activated	Mast cells resting	-0.13138	0.285549
Dendritic cells activated	Mast cells activated	-0.0493337	0.689512
Dendritic cells activated	Eosinophils	0.0214068	0.862437
Dendritic cells activated	Neutrophils	0.0223725	0.856297
Mast cells resting	B cells naive	-0.230429	0.0586957
Mast cells resting	B cells memory	-0.201136	0.100029
Mast cells resting	Plasma cells	0.218057	0.0740393
Mast cells resting	T cells CD8	-0.327903	0.00633847
Mast cells resting	T cells CD4 memory resting	-0.125907	0.306266
Mast cells resting	T cells CD4 memory activated	-0.249946	0.0398166
Mast cells resting	T cells follicular helper	-0.196415	0.108422
Mast cells resting	T cells regulatory (Tregs)	-0.346837	0.00376036
Mast cells resting	T cells gamma delta	-0.128753	0.295374
Mast cells resting	NK cells resting	-0.161727	0.187637
Mast cells resting	NK cells activated	0.452463	0.000107149
Mast cells resting	Monocytes	0.02474	0.841278
Mast cells resting	Macrophages M0	-0.207541	0.089462
Mast cells resting	Macrophages M1	-0.247872	0.0415463
Mast cells resting	Macrophages M2	-0.0516086	0.675973
Mast cells resting	Dendritic cells resting	-0.00617637	0.960132
Mast cells resting	Dendritic cells activated	-0.13138	0.285549
Mast cells resting	Mast cells resting	1	0
Mast cells resting	Mast cells activated	-0.141339	0.250273
Mast cells resting	Eosinophils	0.054785	0.65724
Mast cells resting	Neutrophils	-0.0765702	0.53485
Mast cells activated	B cells naive	-0.098747	0.423043
Mast cells activated	B cells memory	-0.0339018	0.783733
Mast cells activated	Plasma cells	-0.108113	0.380179
Mast cells activated	T cells CD8	0.107291	0.383833
Mast cells activated	T cells CD4 memory resting	0.329292	0.00610672
Mast cells activated	T cells CD4 memory activated	-0.0552764	0.654361
Mast cells activated	T cells follicular helper	-0.0950376	0.440756
Mast cells activated	T cells regulatory (Tregs)	0.0510466	0.679309
Mast cells activated	T cells gamma delta	-0.0753287	0.541512
Mast cells activated	NK cells resting	-0.0348278	0.777975
Mast cells activated	NK cells activated	-0.165022	0.178684
Mast cells activated	Monocytes	0.0472718	0.701868
Mast cells activated	Macrophages M0	-0.103626	0.400377
Mast cells activated	Macrophages M1	0.129037	0.294303
Mast cells activated	Macrophages M2	-0.117784	0.33877
Mast cells activated	Dendritic cells resting	-0.0668163	0.588251
Mast cells activated	Dendritic cells activated	-0.0493337	0.689512
Mast cells activated	Mast cells resting	-0.141339	0.250273
Mast cells activated	Mast cells activated	1	0
Mast cells activated	Eosinophils	-0.0166908	0.892538
Mast cells activated	Neutrophils	-0.0267036	0.828863
Eosinophils	B cells naive	-0.0655184	0.595534
Eosinophils	B cells memory	-0.0413995	0.737472
Eosinophils	Plasma cells	-0.0319795	0.795722
Eosinophils	T cells CD8	-0.0840656	0.495506
Eosinophils	T cells CD4 memory resting	0.144445	0.239908
Eosinophils	T cells CD4 memory activated	-0.0179778	0.884306
Eosinophils	T cells follicular helper	-0.0735697	0.55102
Eosinophils	T cells regulatory (Tregs)	-0.128349	0.296907
Eosinophils	T cells gamma delta	-0.0821306	0.505516
Eosinophils	NK cells resting	0.024834	0.840682
Eosinophils	NK cells activated	0.152563	0.214225
Eosinophils	Monocytes	0.251943	0.0382077
Eosinophils	Macrophages M0	-0.0509186	0.680069
Eosinophils	Macrophages M1	0.142267	0.247145
Eosinophils	Macrophages M2	-0.203693	0.0956992
Eosinophils	Dendritic cells resting	0.0735694	0.551021
Eosinophils	Dendritic cells activated	0.0214068	0.862437
Eosinophils	Mast cells resting	0.054785	0.65724
Eosinophils	Mast cells activated	-0.0166908	0.892538
Eosinophils	Eosinophils	1	0
Eosinophils	Neutrophils	-0.0291149	0.813676
Neutrophils	B cells naive	-0.1811	0.13942
Neutrophils	B cells memory	-0.0242011	0.844692
Neutrophils	Plasma cells	0.14008	0.254561
Neutrophils	T cells CD8	0.0462648	0.707931
Neutrophils	T cells CD4 memory resting	0.0570844	0.643809
Neutrophils	T cells CD4 memory activated	0.0535744	0.664356
Neutrophils	T cells follicular helper	-0.00754742	0.951292
Neutrophils	T cells regulatory (Tregs)	-0.115404	0.348686
Neutrophils	T cells gamma delta	-0.0404706	0.743156
Neutrophils	NK cells resting	0.0210984	0.8644
Neutrophils	NK cells activated	-0.0711057	0.564472
Neutrophils	Monocytes	-0.0338224	0.784227
Neutrophils	Macrophages M0	-0.0672086	0.586058
Neutrophils	Macrophages M1	0.0055359	0.964263
Neutrophils	Macrophages M2	-0.0213234	0.862968
Neutrophils	Dendritic cells resting	0.224786	0.0653389
Neutrophils	Dendritic cells activated	0.0223725	0.856297
Neutrophils	Mast cells resting	-0.0765702	0.53485
Neutrophils	Mast cells activated	-0.0267036	0.828863
Neutrophils	Eosinophils	-0.0291149	0.813676
Neutrophils	Neutrophils	1	0

## Sheet: S6
Table S6: The results of univariate regression analysis.
gene	HR	HR.95L	HR.95H	pvalue
SNRPA	1.95161	1.29319	2.94526	0.00145025
TMEM186	1.82347	1.17803	2.82256	0.00703936
PDCD5	1.72059	1.29426	2.28734	0.000187295
USF1	3.60013	2.17926	5.94741	5.68994e-07
SIVA1	2.29297	1.40612	3.73919	0.000881031
SMG9	2.10682	1.21001	3.6683	0.00844544
ZNF768	2.86292	1.6345	5.01457	0.000235019
SPPL2B	2.01416	1.32448	3.06298	0.00106071
ATG4B	2.96992	1.64955	5.34718	0.000285423
SNF8	2.19868	1.27879	3.7803	0.00438136
OGFR	3.66634	2.10908	6.37341	4.12187e-06
RHOT2	2.76918	1.70451	4.49886	3.89186e-05
REXO4	3.74411	2.32587	6.02714	5.48215e-08
URM1	3.00301	1.73292	5.20396	8.85705e-05
GLRX5	2.25408	1.28152	3.96472	0.00478901
NUCB1	0.525568	0.337705	0.817938	0.004365
PRPF31	2.42357	1.40484	4.18103	0.00146405
LRSAM1	2.8565	1.55633	5.24284	0.000705091
TCEA2	2.89978	1.72884	4.8638	5.46893e-05
CAPN10	3.0734	1.75286	5.38879	8.89438e-05
RPL26L1	2.25733	1.53615	3.31707	3.38443e-05
NDUFV1	2.85573	1.79741	4.53717	8.9041e-06
MFSD10	2.19885	1.41852	3.40845	0.00042629
TYSND1	2.22059	1.28049	3.85086	0.00450857
STX4	3.30853	1.94473	5.62873	1.01834e-05
MRPL37	2.48081	1.3581	4.53165	0.00311983
NARF	1.97255	1.22316	3.18106	0.0053345
PKP3	2.29692	1.47869	3.56793	0.000215011
GNB1L	2.66005	1.65568	4.27369	5.24848e-05
ALDH16A1	1.80115	1.17606	2.75849	0.00681716
COX7B	1.98487	1.27004	3.10202	0.00261849
MAP1S	2.02618	1.31488	3.12227	0.00137069
LSM4	2.45286	1.46323	4.11182	0.000663809
TBCB	2.03366	1.38657	2.98273	0.000280699
CC2D1A	2.61734	1.43483	4.77441	0.0017058
CCDC137	2.18919	1.30845	3.66276	0.00284756
APBA3	1.99746	1.22009	3.27012	0.00594318
KPTN	1.51281	1.11547	2.0517	0.00774773
C6orf136	2.32547	1.38066	3.91684	0.00151101
SART1	3.07352	1.57322	6.00458	0.00101591
CDC37	3.41387	1.86577	6.24649	6.79954e-05
STK11	2.82379	1.58588	5.02796	0.000421012
UBALD2	1.90923	1.23504	2.95144	0.00361617
TAF6L	2.25409	1.28387	3.95751	0.00465374
NELFB	3.64233	1.96644	6.74651	3.95406e-05
TIMM44	3.46131	1.83602	6.52534	0.000123946
ACADVL	1.69044	1.15823	2.4672	0.0065
ARVCF	2.34769	1.45373	3.79138	0.000483253
LSM3	3.49456	1.83094	6.66975	0.000148264
LONP1	2.32242	1.24403	4.33564	0.00815656
POLRMT	3.36171	1.86463	6.06076	5.53228e-05
SAC3D1	1.3877	1.15208	1.67151	0.000558183
ZMYND19	3.10628	1.96831	4.90217	1.12188e-06
SUGP1	4.14254	2.1927	7.82627	1.19312e-05
RBM10	3.8837	2.00286	7.5308	5.92645e-05
TMEM129	1.98588	1.27409	3.09533	0.00244819
KXD1	3.29952	1.39801	7.78736	0.0064363
PDAP1	2.98012	1.84952	4.80186	7.24143e-06
GGA1	2.46596	1.28629	4.72751	0.00656472
IFT43	1.7595	1.15671	2.6764	0.00828471
TSR2	1.90028	1.17017	3.08594	0.00945315
ZNF598	2.277	1.4014	3.69966	0.000891582
LRWD1	2.84451	1.61108	5.02225	0.000313119
FLAD1	2.47221	1.45451	4.20198	0.000824743
ARFGAP1	2.47347	1.54117	3.96976	0.000175463
FAM50A	1.78961	1.15636	2.76963	0.0090023
SLC39A13	2.17189	1.45446	3.24322	0.000149912
RASSF1	2.42019	1.48572	3.94242	0.000384927
METRN	1.6874	1.23974	2.29672	0.000880401
UBAC1	2.96495	1.7771	4.94678	3.16072e-05
NAT9	2.3748	1.42494	3.95782	0.000903953
ZNF628	2.03811	1.25106	3.32031	0.00424302
NUDT1	1.80882	1.27924	2.55763	0.000798369
PNPLA6	2.85046	1.63935	4.95632	0.000206201
TELO2	2.44108	1.65924	3.59133	5.88433e-06
MAD2L2	1.85107	1.21344	2.82374	0.00426535
GRK6	3.04251	1.62426	5.69912	0.000511427
RAC3	1.54596	1.12374	2.12683	0.00743314
SLC25A39	2.02178	1.24474	3.28387	0.00444655
AP1S1	2.17081	1.35542	3.47672	0.0012576
SCAF1	2.29416	1.4043	3.74788	0.000913716
SURF2	1.77964	1.24751	2.53874	0.00147252
HRAS	1.78309	1.21198	2.62331	0.00332525
WDR46	2.16382	1.26158	3.71132	0.00504552
PFDN2	1.98904	1.38657	2.85327	0.000187471
NABP2	3.37751	1.8086	6.30742	0.000133776
FAM98C	2.74948	1.5271	4.95031	0.000748731
ZNF865	3.31248	1.91559	5.728	1.81734e-05
DDX41	2.16511	1.31735	3.5584	0.00230937
TBRG4	2.25562	1.30756	3.89105	0.00345674
CFL1	2.67823	1.34198	5.34505	0.00520182
MRPL4	2.17359	1.25434	3.76651	0.00564283
SURF6	2.18058	1.45561	3.26661	0.000156466
ZBTB17	2.30578	1.24157	4.28219	0.00816847
C16orf91	1.95159	1.38086	2.7582	0.000151661
EXOSC7	2.54094	1.47329	4.38227	0.000798183
DTYMK	2.02153	1.23521	3.3084	0.00510331
ZNF580	1.9787	1.36044	2.87793	0.000356507
ARHGEF16	2.32772	1.42745	3.79576	0.000708132
CCDC124	1.97838	1.25472	3.1194	0.00331785
PPP1R37	2.34825	1.25411	4.39699	0.00764256
MRPL11	1.89698	1.22881	2.92847	0.00385216
TPRN	1.55838	1.13728	2.13541	0.00577447
UBE2J2	2.87847	1.53286	5.40532	0.00100711
POLR2H	2.64419	1.65057	4.23597	5.25096e-05
MALSU1	1.69679	1.2102	2.37902	0.0021662
MAP3K11	2.97535	1.64094	5.3949	0.000329222
ARFRP1	1.97274	1.25045	3.11224	0.00349149
SCNM1	2.92493	1.79827	4.75749	1.52981e-05
DDX39A	2.42122	1.68299	3.48326	1.88531e-06
RPUSD1	2.02576	1.31286	3.12577	0.00142258
MIB2	2.5176	1.59455	3.97498	7.42264e-05
CORO7	2.13872	1.3911	3.28814	0.000531934
RNF25	2.15507	1.2771	3.63662	0.00402504
PSMB4	1.88613	1.17162	3.0364	0.00900308
AKT1S1	2.36316	1.34847	4.14137	0.00266074
NPRL3	2.88352	1.60054	5.19491	0.000421941
PPP1R7	0.456595	0.263131	0.792302	0.00530539
FLOT1	2.21943	1.25804	3.9155	0.00591408
LIN7B	1.83939	1.29996	2.60267	0.00057903
MED27	3.27584	1.70372	6.29864	0.000374632
PUSL1	1.7817	1.20426	2.636	0.00385225
TXN	1.75271	1.15631	2.65671	0.00818471
SLC2A8	2.73285	1.57466	4.74292	0.00035138
SNRPG	2.20038	1.3201	3.66764	0.00248396
BAX	1.88208	1.17958	3.00295	0.00798305
UBE2S	2.50618	1.78245	3.52376	1.26168e-07
ZNF771	2.45246	1.44528	4.16152	0.000883969
CCM2	2.06994	1.25678	3.40925	0.00426709
PRELID1	2.03255	1.22753	3.3655	0.00583814
RPP21	2.16045	1.3903	3.35721	0.000614472
FASTK	2.00583	1.30631	3.07994	0.00146677
C1orf35	2.418	1.46601	3.9882	0.000543578
COMMD7	2.57005	1.33441	4.94988	0.00476309
MRGBP	4.89883	2.93356	8.18068	1.2513e-09
GTF3C5	4.08602	2.21841	7.5259	6.27701e-06
NR2C2AP	2.90927	1.81998	4.65052	8.11762e-06
SMIM4	1.75773	1.24407	2.48347	0.0013821
MRPS7	2.34703	1.24896	4.41052	0.00803343
NDUFB2	1.74764	1.20075	2.54361	0.00355303
RNPS1	2.81712	1.32972	5.96831	0.00685269
C4orf48	1.5286	1.23102	1.89812	0.000122317
CROCC	2.25705	1.44407	3.52771	0.000353358
UCK1	3.15738	1.65262	6.03227	0.00049976
PTGES2	2.45064	1.58212	3.79597	5.95029e-05
EMC6	1.99321	1.41117	2.8153	9.04835e-05
TUSC2	2.59951	1.37374	4.91899	0.00332697
RANGAP1	2.18211	1.34452	3.54146	0.00158767
MRPL47	2.11898	1.28333	3.49877	0.00333597
GPR137	3.61935	2.03993	6.42167	1.09817e-05
PSMA7	2.24358	1.38046	3.64635	0.00110962
DRAP1	2.29124	1.4715	3.56764	0.000242814
MRPL16	1.6987	1.22833	2.34918	0.00135882
BTBD6	1.96995	1.22489	3.16822	0.00516287
PMVK	1.73638	1.14919	2.62361	0.00878604
STK25	3.64741	1.92942	6.89511	6.81101e-05
EMD	6.40499	3.09528	13.2537	5.57915e-07
AGTRAP	0.564463	0.384514	0.828626	0.00350339
PHKG2	2.17648	1.29188	3.6668	0.00347513
MRPS5	2.9083	1.51844	5.57032	0.00128348
THOC6	1.95228	1.2556	3.03551	0.00297118
RNASEH2C	2.01579	1.33895	3.03478	0.000784319
RSAD1	2.73358	1.41525	5.27995	0.00275355
USF2	5.11959	2.72425	9.62108	3.90594e-07
TIMM10	2.0925	1.38497	3.16146	0.00045363
FIBP	2.68559	1.52928	4.7162	0.000584887
GFER	1.94913	1.22574	3.09942	0.00480123
SLC25A22	1.94182	1.30699	2.885	0.00101837
HES4	1.53336	1.22175	1.92445	0.000226104
FPGS	3.28472	1.82823	5.90155	6.94451e-05
PPIE	2.5099	1.30247	4.83667	0.00596807
PPM1G	2.83622	1.40486	5.72595	0.00363368
HSF1	2.04574	1.22378	3.41976	0.00632761
ALDOA	2.09032	1.35618	3.22185	0.000837156
KLHDC9	1.78037	1.24415	2.5477	0.00160663
ZNF205	1.8204	1.15961	2.85775	0.00922654
EML3	1.54095	1.19713	1.98352	0.000788669
HSD11B1L	1.89997	1.23723	2.91772	0.00336153
ACOT7	1.97394	1.37502	2.83372	0.0002275
DVL1	2.49484	1.50264	4.1422	0.000409002
PFDN6	2.17876	1.40438	3.38014	0.000509749
RBCK1	4.03386	2.18973	7.43106	7.6628e-06
CSNK1G2	2.73063	1.53055	4.87169	0.000671472
CCDC85B	1.49784	1.18046	1.90054	0.000882359
SNRPF	1.66339	1.32992	2.08049	8.29052e-06
TRIM28	2.07499	1.23022	3.49985	0.00620427
PPP4C	1.87285	1.29854	2.70118	0.000784939
NDUFB3	1.96088	1.17801	3.26401	0.00959473
RALY	2.08956	1.23987	3.52155	0.00565196
TSEN34	2.73418	1.31938	5.66613	0.00682098
MTG2	3.72997	1.92565	7.22491	9.51948e-05
PQBP1	1.94339	1.21102	3.11868	0.00589878
ATAD3A	1.83281	1.18588	2.83264	0.00638205
GCAT	0.592594	0.419661	0.836789	0.00295817
MCRS1	2.35037	1.23545	4.47142	0.00920547
TOMM40	2.16576	1.2192	3.84721	0.00838818
ZFPM1	2.02325	1.28857	3.17682	0.00220352
RRP9	2.45432	1.48658	4.05202	0.000448278
SAP30BP	2.75148	1.38133	5.4807	0.003992
PSMG3	1.6147	1.18667	2.19712	0.00229539
ARPC5L	3.99441	2.23732	7.13144	2.82697e-06
HOMER3	1.8482	1.24187	2.75056	0.00246336
PMPCA	3.0219	1.76218	5.18213	5.84818e-05
CPSF4	2.44513	1.34555	4.44329	0.00334757
ZNF787	2.38373	1.57843	3.59989	3.62665e-05
TMEM259	2.59279	1.41051	4.76606	0.00216005
LSM7	1.6882	1.21791	2.34007	0.00167058
PCBP4	2.49691	1.60369	3.88763	5.10425e-05
CD2BP2	2.45369	1.329	4.53018	0.00411629
ALYREF	2.852	1.71292	4.74858	5.60129e-05
PFKL	1.94923	1.19796	3.17166	0.00720677

## Sheet: S7
Table S7: The results of LASSO Cox regression analysis.
gene	HR	HR.95L	HR.95H	pvalue
NUCB1	0.525568	0.337705	0.817938	0.004365
STX4	3.30853	1.94473	5.62873	1.01834e-05
UBE2S	2.50618	1.78245	3.52376	1.26168e-07
EMC6	1.99321	1.41117	2.8153	9.04835e-05
EMD	6.40499	3.09528	13.2537	5.57915e-07
GCAT	0.592594	0.419661	0.836789	0.00295817
REXO4	3.74411	2.32587	6.02714	5.48215e-08
PPP1R7	0.456595	0.263131	0.792302	0.00530539
MRGBP	4.89883	2.93356	8.18068	1.2513e-09
AGTRAP	0.564463	0.384514	0.828626	0.00350339
USF2	5.11959	2.72425	9.62108	3.90594e-07
REXO4	3.74411	2.32587	6.02714	5.48215e-08
		S

## Sheet: S8
Table S8: The results of LASSO Cox regression analysis of new model.
gene	coef
STX4	1.29789
UBE2S	0.719803
AGTRAP	-0.51486
EMD	1.14286
GCAT	-0.478108

## Sheet: S9
Table S9: The results of correlation of risk score with immune infiltrating cell.
immune	cor	pvalue
T cell CD4+_TIMER	0.129944	0.0038145
T cell CD8+_TIMER	-0.324126	1.51165e-13
Macrophage_TIMER	-0.181369	5.02218e-05
B cell naive_CIBERSORT	-0.203407	5.18327e-06
B cell memory_CIBERSORT	0.214986	1.41631e-06
B cell plasma_CIBERSORT	-0.398925	2.70508e-20
T cell CD8+_CIBERSORT	0.129104	0.00405
T cell CD4+ memory resting_CIBERSORT	-0.136773	0.00231477
T cell follicular helper_CIBERSORT	0.18767	2.69337e-05
T cell regulatory (Tregs)_CIBERSORT	0.279488	2.57172e-10
NK cell activated_CIBERSORT	0.204909	4.39877e-06
Macrophage M2_CIBERSORT	0.181583	4.91891e-05
Mast cell activated_CIBERSORT	-0.107551	0.0167872
Neutrophil_CIBERSORT	-0.138984	0.00195959
B cell naive_CIBERSORT-ABS	-0.156092	0.000497889
B cell memory_CIBERSORT-ABS	0.21622	1.22808e-06
B cell plasma_CIBERSORT-ABS	-0.337096	1.36219e-14
T cell CD8+_CIBERSORT-ABS	0.161507	0.000313031
T cell follicular helper_CIBERSORT-ABS	0.188766	2.4114e-05
T cell regulatory (Tregs)_CIBERSORT-ABS	0.269536	1.139e-09
NK cell activated_CIBERSORT-ABS	0.168029	0.00017552
Macrophage M0_CIBERSORT-ABS	0.0942389	0.0362672
Macrophage M2_CIBERSORT-ABS	0.186362	3.07042e-05
B cell_QUANTISEQ	0.0949715	0.034835
Macrophage M1_QUANTISEQ	0.117866	0.0087362
Macrophage M2_QUANTISEQ	-0.209753	2.56865e-06
Monocyte_QUANTISEQ	0.132779	0.00310869
Neutrophil_QUANTISEQ	-0.349967	1.1148e-15
T cell CD8+_QUANTISEQ	0.0891923	0.0475546
Myeloid dendritic cell_QUANTISEQ	0.11452	0.010857
uncharacterized cell_QUANTISEQ	0.200154	7.36652e-06
T cell_MCPCOUNTER	0.139144	0.0019359
cytotoxicity score_MCPCOUNTER	0.157342	0.000447872
Neutrophil_MCPCOUNTER	-0.166095	0.000208845
Myeloid dendritic cell activated_XCELL	0.197653	9.61426e-06
B cell_XCELL	0.116271	0.00969619
T cell CD4+ naive_XCELL	0.1038	0.0210291
T cell CD4+ central memory_XCELL	0.19064	1.99343e-05
Common lymphoid progenitor_XCELL	-0.226802	3.49294e-07
Granulocyte-monocyte progenitor_XCELL	-0.114795	0.0106671
Macrophage_XCELL	0.0987868	0.0281309
Macrophage M1_XCELL	0.200612	7.01353e-06
Macrophage M2_XCELL	0.125879	0.0050809
T cell NK_XCELL	0.256159	7.66596e-09
T cell CD4+ Th1_XCELL	0.131629	0.00337933
T cell CD4+ Th2_XCELL	0.194867	1.28856e-05
T cell regulatory (Tregs)_XCELL	-0.156005	0.000501545
immune score_XCELL	0.152291	0.000683576
Cancer associated fibroblast_EPIC	0.178336	6.72905e-05
T cell CD4+_EPIC	-0.361666	1.03496e-16
T cell CD8+_EPIC	-0.313168	1.05735e-12
Macrophage_EPIC	0.210243	2.43108e-06
uncharacterized cell_EPIC	0.160629	0.000337849

## Sheet: S10
Table S10: The enrichment pathways of GSEA in GO collection of TCGA-PRAD.
STX4
ID	Description	setSize	enrichmentScore	NES	pvalue	p.adjust	qvalues	rank	leading_edge	core_enrichment
GOBP_ADAPTIVE_IMMUNE_RESPONSE	GOBP_ADAPTIVE_IMMUNE_RESPONSE	412	0.505419	2.05107	1e-10	6.772e-08	6.44737e-08	4624	tags=51%, list=24%, signal=40%	FCRL4/APCS/CRP/FGA/IL17A/C8B/IFNE/IFNA2/CD19/IGLL5/C4BPA/TNFRSF17/ZAP70/CD79A/IGLL1/IL17F/IFNA1/PYCARD/FUT7/IFNA17/CD7/LAT/TNFRSF13B/BATF/CTLA4/CCL19/CD3D/GZMM/AGER/HMHB1/CD79B/CXCL13/HLA-DOB/AIRE/HLA-F/IL4I1/CR2/CD6/LTA/CD247/VTCN1/CD27/IL12A/C17orf99/UNC13D/CD70/CD1A/GATA3/PDCD1/SIT1/ZNF683/C8A/NLRP10/IL4/IL12B/IFNA14/FCAMR/JCHAIN/JAK3/IL20RB/CD1D/IL18/HLA-DQB2/NFKBID/TNFRSF13C/IFNA13/ARG1/LIME…
GOBP_ADAPTIVE_IMMUNE_RESPONSE_BASED_ON_SOMATIC_RECOMBINATION_OF_IMMUNE_RECEPTORS_BUILT_FROM_IMMUNOGLOBULIN_SUPERFAMILY_DOMAINS	GOBP_ADAPTIVE_IMMUNE_RESPONSE_BASED_ON_SOMATIC_RECOMBINATION_OF_IMMUNE_RECEPTORS_BUILT_FROM_IMMUNOGLOBULIN_SUPERFAMILY_DOMAINS	254	0.55627	2.14516	1e-10	6.772e-08	6.44737e-08	4597	tags=51%, list=24%, signal=39%	APCS/CRP/C8B/IFNA2/CD19/IGLL5/C4BPA/IGLL1/FUT7/BATF/CCL19/GZMM/AGER/CXCL13/AIRE/HLA-F/CR2/LTA/CD27/IL12A/C17orf99/UNC13D/CD70/CD1A/GATA3/C8A/NLRP10/IL4/IL12B/JAK3/IL20RB/CD1D/IL18/NFKBID/ARG1/SCART1/RELB/C4BPB/HLA-A/FCER2/C8G/IL12RB1/IRF4/C1QA/WAS/RIPK3/SASH3/CD1B/HLA-DRB1/IRF7/CD1E/TBX21/IL2/IL6/TCIRG1/KLRC1/CLEC4G/CD40/MBL2/C3/ADA/C4B/IL1B/C1R/EBI3/LY9/CD74/CD1C/HRAS/TNF/RSAD2/TGFB1/C6/SLA2/CFI…
GOBP_DETECTION_OF_CHEMICAL_STIMULUS	GOBP_DETECTION_OF_CHEMICAL_STIMULUS	448	-0.479556	-2.16863	1e-10	6.772e-08	6.44737e-08	1099	tags=35%, list=6%, signal=34%	OR2AK2/OR10H1/OR52B2/OR6B2/OR8D1/OR13C9/OR4C15/OR2M7/OR51G1/OR4K2/OR10K1/OR2AJ1/OR2A25/OR4F5/OR6B1/OR4D6/TAS2R1/OR56B1/LINC02203/OR9G4/OR56A4/OR6N2/OR5M11/OR1K1/OR6A2/SYT1/OR5AC2/OR1E1/OR2AT4/OR1L3/TAS2R40/OR1A2/OR2G2/OR9A2/OR2W1/OR11G2/OR10A7/OR11H4/OR10C1/OR51A2/OR8K5/OR5AK2/OR51Q1/OR10G3/OR11A1/OR10H2/OR9A4/OR1M1/OR14A16/OR10V1/OR51L1/TAS2R38/OR2T12/TAS2R50/OR6J1/OR52N1/OR10G4/OR4L1/OR5F1/OR8D…
GOBP_DETECTION_OF_STIMULUS_INVOLVED_IN_SENSORY_PERCEPTION	GOBP_DETECTION_OF_STIMULUS_INVOLVED_IN_SENSORY_PERCEPTION	477	-0.478162	-2.1803	1e-10	6.772e-08	6.44737e-08	1099	tags=33%, list=6%, signal=32%	OR2AK2/OR10H1/OR52B2/OR6B2/EYS/OR8D1/OR13C9/OR4C15/OR2M7/OR51G1/GJA10/OR4K2/OR10K1/OR2AJ1/OR2A25/OR4F5/OR6B1/OR4D6/TAS2R1/OR56B1/LINC02203/OR9G4/OR56A4/OR6N2/OR5M11/OR1K1/OR6A2/OR5AC2/OR1E1/OR2AT4/OR1L3/TAS2R40/OR1A2/OR2G2/OR9A2/OR2W1/OR11G2/OR10A7/OR11H4/OR10C1/OR51A2/OR8K5/OR5AK2/OR51Q1/OR10G3/OR11A1/OR10H2/OR9A4/OR1M1/OR14A16/OR10V1/OR51L1/TAS2R38/OR2T12/TAS2R50/OR6J1/OR52N1/OR10G4/OR4L1/OR5F1…
GOBP_LYMPHOCYTE_MEDIATED_IMMUNITY	GOBP_LYMPHOCYTE_MEDIATED_IMMUNITY	248	0.576677	2.2287	1e-10	6.772e-08	6.44737e-08	4020	tags=49%, list=21%, signal=40%	APCS/CRP/IL21/C8B/IFNA2/CD19/IGLL5/C4BPA/KLRC2/IGLL1/FUT7/NCR3/BATF/GZMM/AGER/IL18RAP/AIRE/HLA-F/CR2/CORO1A/LTA/LEP/CD27/IL12A/C17orf99/UNC13D/CD70/CD1A/GATA3/C8A/LGALS9/IL4/IL12B/IL20RB/CD1D/IL18/GZMB/CLEC12B/ARG1/SCART1/C4BPB/HLA-A/FCER2/C8G/LAG3/IL12RB1/C1QA/WAS/RIPK3/SASH3/CD1B/HLA-DRB1/IRF7/CD1E/SLAMF7/TBX21/IL2/IL6/KLRK1/TCIRG1/KLRC1/CLEC4G/CD40/MBL2/PIK3R6/C3/C4B/IL1B/C1R/CD74/CD1C/VAV1/TN…
UBE2S
ID	Description	setSize	enrichmentScore	NES	pvalue	p.adjust	qvalues	rank	leading_edge	core_enrichment
GOBP_MUSCLE_CONTRACTION	GOBP_MUSCLE_CONTRACTION	343	-0.531345	-2.25469	1e-10	8.47e-08	7.79e-08	3643	tags=43%, list=19%, signal=35%	ATP2A2/DYSF/EDN1/CALCRL/SPX/MTOR/AKAP9/ACTG2/DSP/CRYAB/CHRM3/STAC3/TPM1/SULF2/KCNJ5/PLCE1/PTGER3/SCN3B/NOS1AP/SLMAP/KCNJ8/TNNI2/PKP2/DOCK5/ROCK1/PIK3C2A/KCNE5/GPD1L/EDNRB/CERT1/UTRN/TLN1/GJA1/ROCK2/GDNF/ANK2/TMOD1/KCND3/PIK3CA/GJC1/DSG2/ARG2/GSTM2/P2RX1/MYLPF/SCN4B/PLN/TACR3/TIFAB/CASQ2/MYBPC1/STRIT1/GLRA1/HTR7/ADRA1B/CHRND/ARHGAP42/HCN4/KBTBD13/CALD1/P2RX2/ITGA1/LMOD1/CAV1/MYOM2/PRKG1/CACNA1C/HS…
GOBP_MUSCLE_SYSTEM_PROCESS	GOBP_MUSCLE_SYSTEM_PROCESS	425	-0.513346	-2.22016	1e-10	8.47e-08	7.79e-08	3643	tags=41%, list=19%, signal=34%	ATP2A2/IGFBP5/DYSF/EDN1/SMAD4/CALCRL/SPX/MTOR/GATA5/INPP5F/CAMK2G/AKAP9/ACTG2/DSP/CRYAB/CHRM3/STAC3/TPM1/SULF2/KCNJ5/PLCE1/PTGER3/SCN3B/NOTCH1/KLF4/SORBS2/NOS1AP/SMAD3/SLMAP/KCNJ8/TNNI2/PKP2/DOCK5/ROCK1/PIK3C2A/KCNE5/GPD1L/EDNRB/CERT1/FBXO32/UTRN/TLN1/GJA1/ROCK2/PI16/GDNF/ANK2/TMOD1/AKAP13/KCND3/PIK3CA/MEF2A/GJC1/DSG2/PPARA/ARG2/GSTM2/P2RX1/MYLPF/SCN4B/FOXO1/IL6ST/PLN/TACR3/TIFAB/CASQ2/MYBPC1/STR…
GOBP_STRIATED_MUSCLE_CELL_DEVELOPMENT	GOBP_STRIATED_MUSCLE_CELL_DEVELOPMENT	102	-0.677778	-2.46397	1e-10	8.47e-08	7.79e-08	2797	tags=52%, list=14%, signal=45%	OBSCN/SGCB/PDGFRA/CFL2/TMOD1/AKAP13/NEBL/MEF2A/CAV2/BMP4/FHOD3/BCL2/WFIKKN2/MYORG/P2RX2/LMOD1/MYOD1/MYO18B/MYLK3/RYR1/CAV3/PGM5/BMP10/DMD/FLNC/MYOZ1/ACTC1/MYH11/KLHL40/MYH3/TNNT1/TCAP/LDB3/TTN/ANKRD1/MYF5/SYNPO2L/LMOD3/MYOG/KLHL41/CASQ1/CSRP3/MYH6/MYPN/NRAP/NEB/MYF6/ACTN2/TMOD4/MYL2/MYOZ2/LMOD2/ACTA1
GOCC_CONTRACTILE_FIBER	GOCC_CONTRACTILE_FIBER	230	-0.609846	-2.48811	1e-10	8.47e-08	7.79e-08	3348	tags=47%, list=17%, signal=39%	TRIM54/CSRP1/CRYAB/TPM1/MTM1/SCN3B/ACTN1/SORBS2/NOS1AP/RYR3/PARVA/KCNJ8/TNNI2/OBSCN/ABRA/FBXO32/LMAN1/CFL2/ANK2/TMOD1/NEBL/PALLD/KAT2B/SPTBN1/PPP1R12A/FERMT2/STYXL2/JPH2/MYLPF/FHOD3/SMTNL2/CASQ2/MYBPC1/SYNC/TIMP4/CALD1/LMOD1/SYNE2/MYOM2/MYOD1/CACNA1C/RYR2/AHNAK/NEXN/MYO18B/MYOZ3/FLNA/SYNM/PPP1R12B/RYR1/CAV3/SVIL/SCN5A/DST/PGM5/VCL/SYNE1/BMP10/CAVIN4/DMD/FLNC/MYOZ1/ABCC9/ACTC1/MYLK2/ATP2B4/SYNPO2/…
GOCC_I_BAND	GOCC_I_BAND	134	-0.654577	-2.48495	1e-10	8.47e-08	7.79e-08	3348	tags=51%, list=17%, signal=43%	TRIM54/CSRP1/CRYAB/MTM1/SCN3B/ACTN1/SORBS2/NOS1AP/RYR3/PARVA/OBSCN/FBXO32/CFL2/ANK2/NEBL/PALLD/KAT2B/PPP1R12A/FERMT2/JPH2/FHOD3/SMTNL2/CASQ2/SYNC/SYNE2/CACNA1C/RYR2/NEXN/MYO18B/MYOZ3/FLNA/PPP1R12B/RYR1/CAV3/SCN5A/DST/PGM5/BMP10/CAVIN4/DMD/FLNC/MYOZ1/ACTC1/ATP2B4/SYNPO2/KLHL40/AHNAK2/SLC8A1/TCAP/LDB3/TTN/ANKRD1/SYNPO2L/CASQ1/MYOT/ADRA1A/CSRP3/MYH6/ANKRD2/MYPN/KY/NRAP/NEB/ACTN2/MYL3/C10orf71/MYOZ2/…
EMC6
ID	Description	setSize	enrichmentScore	NES	pvalue	p.adjust	qvalues	rank	leading_edge	core_enrichment
GOBP_DEFENSE_RESPONSE_TO_BACTERIUM	GOBP_DEFENSE_RESPONSE_TO_BACTERIUM	262	-0.669251	-2.22552	1e-10	1.13e-07	1.13e-07	1211	tags=22%, list=6%, signal=21%	GBP7/WFDC10B/ZG16/LALBA/FPR2/CXCL13/DEFB131A/CCL20/SPAG11B/IL23R/BPIFA2/DCD/LYPD8/MBL2/IL17A/CST11/WFDC5/IL17F/GALP/SEMG1/SPAG11A/H2BC10/EPPIN/PPBP/IRGM/DEFB108B/DEFB128/DEFB119/DEFB118/DEFB135/FGB/DEFB4A/LCE3B/DEFB127/LCE3A/RNASE8/DEFB113/WFDC9/DEFB114/WFDC13/DEFB125/DEFB123/DEFB112/WFDC11/HTN3/DEFB116/DEFA6/DEFA5/DEFA1/DEFB105B/DEFB104B/DEFB103A/DEFB106A/DEFB106B/DEFB110/DEFB133/DEFB121
GOBP_DETECTION_OF_CHEMICAL_STIMULUS	GOBP_DETECTION_OF_CHEMICAL_STIMULUS	448	-0.668502	-2.33626	1e-10	1.13e-07	1.13e-07	1074	tags=44%, list=6%, signal=42%	OR4K2/OR1E1/OR7C2/RTP1/OR3A3/OR1Q1/OR6Y1/OR10J5/TAS2R40/PDX1/TLR1/OR1A2/OR52W1/OR2M5/OR11A1/OR5V1/OR5C1/OR10K1/OR4K17/OR2T27/OR6C4/OR9Q2/OR51A2/OR51A7/OR1E2/OR10G3/OR1L1/OR10K2/OR5H2/OR5H14/OR1J4/OR52E4/OR2F1/OR5AC2/OR2L5/OR2V1/OR4M2B/OR8D4/TAS2R50/OR9K2/OR51Q1/OR51I1/OR7E24/OR2T12/OR1J2/OR10W1/OR4F6/OR9I1/OR4D2/OR2W1/OR11G2/OR10H3/OR51B4/OR2V2/OR6B1/OR3A1/OR4A47/OR51V1/OR7D2/GNAT2/TAS2R7/OR52E6/…
GOBP_DETECTION_OF_STIMULUS_INVOLVED_IN_SENSORY_PERCEPTION	GOBP_DETECTION_OF_STIMULUS_INVOLVED_IN_SENSORY_PERCEPTION	477	-0.655889	-2.29584	1e-10	1.13e-07	1.13e-07	1143	tags=42%, list=6%, signal=41%	KCNA1/OR10A4/OR6C76/OR4E2/OR4K2/OR1E1/OR7C2/RTP1/OR3A3/OR1Q1/OR6Y1/CNGB1/OR10J5/TAS2R40/GJA10/OR1A2/OR52W1/OR2M5/OR11A1/OR5V1/OR5C1/OR10K1/OR4K17/OR2T27/OR6C4/OR9Q2/OR51A2/OR51A7/OR1E2/OR10G3/OR1L1/OR10K2/OR5H2/OR5H14/OR1J4/OR52E4/OR2F1/OR5AC2/OR2L5/OR2V1/OR4M2B/OR8D4/COL11A1/TAS2R50/OR9K2/OR51Q1/OR51I1/OR7E24/OR2T12/OR1J2/OR10W1/OR4F6/OR9I1/OR4D2/OR2W1/OR11G2/LHFPL5/OR10H3/OR51B4/OR2V2/OR6B1/OR3…
GOBP_SENSORY_PERCEPTION_OF_CHEMICAL_STIMULUS	GOBP_SENSORY_PERCEPTION_OF_CHEMICAL_STIMULUS	463	-0.658	-2.29999	1e-10	1.13e-07	1.13e-07	1074	tags=42%, list=6%, signal=41%	OR4K2/OR1E1/OR7C2/RTP1/OR3A3/OR1Q1/OR6Y1/CNGB1/OR10J5/TAS2R40/OR1A2/OR52W1/OR2M5/OR11A1/OR5V1/OR5C1/OR10K1/OR4K17/OR2T27/OR6C4/OR9Q2/TRPM5/OR51A2/OR51A7/OR1E2/OR10G3/OR1L1/OR10K2/OR5H2/OR5H14/OR1J4/OR52E4/OR2F1/OR5AC2/OR2L5/OR2V1/OR4M2B/OR8D4/TAS2R50/OR9K2/OR51Q1/OR51I1/OR7E24/OR2T12/OR1J2/OR10W1/OR4F6/OR9I1/OR4D2/OR2W1/OR11G2/OR10H3/OR51B4/OR2V2/OR6B1/OR3A1/OR4A47/OR51V1/OR7D2/GNAT2/TAS2R7/OR52E…
GOBP_SENSORY_PERCEPTION_OF_SMELL	GOBP_SENSORY_PERCEPTION_OF_SMELL	394	-0.666922	-2.30402	1e-10	1.13e-07	1.13e-07	1138	tags=47%, list=6%, signal=45%	OR10A4/OR6C76/OR4E2/OR4K2/OR1E1/OR7C2/OR3A3/OR1Q1/OR6Y1/CNGB1/OR10J5/OR1A2/OR52W1/OR2M5/OR11A1/OR5V1/OR5C1/OR10K1/OR4K17/OR2T27/OR6C4/OR9Q2/OR51A2/OR51A7/OR1E2/OR10G3/OR1L1/OR10K2/OR5H2/OR5H14/OR1J4/OR52E4/OR2F1/OR5AC2/OR2L5/OR2V1/OR4M2B/OR8D4/OR9K2/OR51Q1/OR51I1/OR7E24/OR2T12/OR1J2/OR10W1/OR4F6/OR9I1/OR4D2/OR2W1/OR11G2/OR10H3/OR51B4/OR2V2/OR6B1/OR3A1/OR4A47/OR51V1/OR7D2/OR52E6/OR52E2/OR56B1/OR5A…
EMD
ID	Description	setSize	enrichmentScore	NES	pvalue	p.adjust	qvalues	rank	leading_edge	core_enrichment
GOBP_DETECTION_OF_CHEMICAL_STIMULUS	GOBP_DETECTION_OF_CHEMICAL_STIMULUS	448	-0.670813	-2.43957	1e-10	1.09e-07	1.09e-07	1431	tags=49%, list=7%, signal=46%	OR1L1/OR51Q1/OR6Y1/OR4A47/OR13C2/TAS2R43/OR7D4/OR4F21/OR52E6/OR52I2/OR4E2/OR2H1/OR7E24/OR52N5/OR4D5/OR11G2/TLR1/OR10H2/OR52I1/OR11H4/OR51G1/OR52E4/OR2F1/OR10A6/OR2T12/OR2J3/OR14J1/OR2AK2/OR6V1/OR5AC2/OR51A7/OR2AG2/OR51F2/OR4F4/OR5K3/OR5AS1/OR3A1/OR5F1/OR1A2/OR10J5/OR52E2/OR4K15/OR2C3/OR5M8/OR2T5/OR5H2/OR8K5/OR9A4/OR6B1/OR14L1P/OR5I1/OR52K1/TAS2R50/OR1E1/OR5B12/OR2T10/OR51G2/OR10H1/TAS2R40/OR2A25/…
GOBP_DETECTION_OF_STIMULUS_INVOLVED_IN_SENSORY_PERCEPTION	GOBP_DETECTION_OF_STIMULUS_INVOLVED_IN_SENSORY_PERCEPTION	477	-0.67213	-2.45877	1e-10	1.09e-07	1.09e-07	1431	tags=46%, list=7%, signal=44%	OR1L1/OR51Q1/OR6Y1/OR4A47/OR13C2/ITGA2/TAS2R43/OR7D4/OR4F21/OR52E6/OR52I2/OR4E2/OR2H1/OR7E24/OR52N5/OR4D5/OR11G2/OR10H2/OR52I1/OR11H4/OR51G1/OR52E4/OR2F1/OR10A6/OR2T12/OR2J3/OR14J1/OR2AK2/OR6V1/OR5AC2/OR51A7/OR2AG2/OR51F2/OR4F4/OR5K3/OR5AS1/OR3A1/OR5F1/OR1A2/OR10J5/OR52E2/OR4K15/OR2C3/OR5M8/OR2T5/OR5H2/OR8K5/OR9A4/OR6B1/OR14L1P/OR5I1/OR52K1/TAS2R50/OR1E1/OR5B12/OR2T10/OR51G2/OR10H1/TAS2R40/OR2A25…
GOBP_SENSORY_PERCEPTION_OF_CHEMICAL_STIMULUS	GOBP_SENSORY_PERCEPTION_OF_CHEMICAL_STIMULUS	463	-0.675165	-2.46477	1e-10	1.09e-07	1.09e-07	1431	tags=48%, list=7%, signal=46%	OR1L1/OR51Q1/OR6Y1/OR4A47/OR13C2/TAS2R43/OR7D4/OR4F21/OR52E6/OR52I2/OR4E2/OR2H1/OR7E24/SLC6A3/OR52N5/OR4D5/OR11G2/UGT2A1/OR10H2/OR52I1/TRPM5/OR11H4/OR51G1/OR52E4/OR2F1/OR10A6/OR2T12/OR2J3/OR14J1/OR2AK2/OR6V1/OR5AC2/OR51A7/OR2AG2/OR51F2/OR4F4/OR5K3/OR5AS1/OR3A1/OR5F1/OR1A2/OR10J5/OR52E2/OR4K15/OR2C3/OR5M8/OR2T5/OR5H2/OR8K5/SYT10/OR9A4/OR6B1/OR14L1P/OR5I1/OR52K1/TAS2R50/OR1E1/OR5B12/OR2T10/OR51G2/O…
GOBP_SENSORY_PERCEPTION_OF_SMELL	GOBP_SENSORY_PERCEPTION_OF_SMELL	394	-0.686798	-2.48256	1e-10	1.09e-07	1.09e-07	1452	tags=52%, list=7%, signal=49%	OBP2B/OR1L1/OR51Q1/OR6Y1/OR4A47/OR13C2/OR7D4/OR4F21/OR52E6/OR52I2/OR4E2/OR2H1/OR7E24/SLC6A3/OR52N5/OR4D5/OR11G2/UGT2A1/OR10H2/OR52I1/OR11H4/OR51G1/OR52E4/OR2F1/OR10A6/OR2T12/OR2J3/OR14J1/OR2AK2/OR6V1/OR5AC2/OR51A7/OR2AG2/OR51F2/OR4F4/OR5K3/OR5AS1/OR3A1/OR5F1/OR1A2/OR10J5/OR52E2/OR4K15/OR2C3/OR5M8/OR2T5/OR5H2/OR8K5/SYT10/OR9A4/OR6B1/OR14L1P/OR5I1/OR52K1/OR1E1/OR5B12/OR2T10/OR51G2/OR10H1/OR2A25/OR2…
GOMF_ODORANT_BINDING	GOMF_ODORANT_BINDING	98	-0.777974	-2.38125	1e-10	1.09e-07	1.09e-07	1048	tags=54%, list=5%, signal=51%	OR14J1/OR5AC2/OR5K3/OR5AS1/OR5F1/OR5M8/OR5H2/OR8K5/OR14L1P/OR5I1/OR5B12/OR2A25/OR8U1/OR14A16/OR5M10/OR11L1/OR5A2/OR5C1/OR10V1/OR4E1/OR10J1/OR8B12/OR8D4/OR5B21/OR6K2/OR6K3/OR5P3/OR5AP2/OR8K1/OR6N2/OR5M9/OR12D3/OR5W2/OR5M1/OR9K2/OR5J2/OR5K4/OR8H2/OR8B4/OR5P2/OR6K6/OR8D2/OR14A2/OR5AN1/OR5B17/OR5AR1/OR5H1/OR10Z1/OR8J3/OR5D14/OR8I2/OR8B8/OR5M3
NUCB1
ID	Description	setSize	enrichmentScore	NES	pvalue	p.adjust	qvalues	rank	leading_edge	core_enrichment
GOBP_CELLULAR_COMPONENT_ASSEMBLY_INVOLVED_IN_MORPHOGENESIS	GOBP_CELLULAR_COMPONENT_ASSEMBLY_INVOLVED_IN_MORPHOGENESIS	99	-0.741354	-1.99248	5.41779e-09	9.17231e-06	9.05911e-06	1798	tags=34%, list=9%, signal=31%	UGT8/CAPN3/ACTC1/ZPBP2/KNL1/MYH6/MYLK3/TXNDC8/TNNT2/FABP9/SPINK2/CAV3/BMP10/TTN/NEB/MYOZ1/LMOD3/CASQ1/KLHL41/MYOZ2/TNNT3/SYNPO2L/TCAP/MYPN/ACTN2/TNNT1/NRAP/MYH3/ANKRD1/LMOD2/MYL2/CSRP3/ACTA1/TMOD4
GOBP_MUSCLE_CELL_DEVELOPMENT	GOBP_MUSCLE_CELL_DEVELOPMENT	159	-0.685859	-1.91971	9.19971e-09	1.24601e-05	1.23063e-05	1787	tags=27%, list=9%, signal=25%	CAPN3/ACTC1/MYH6/MYLK3/KEL/TBX18/ALPK2/RGS4/RYR1/TNNT2/STAC3/MYO18B/AGTR2/CAV3/BMP10/TTN/NEB/MYOZ1/LMOD3/CASQ1/MYF5/KLHL41/MYOZ2/TNNT3/NKX2-5/SYNPO2L/TCAP/MYPN/ACTN2/KLHL40/TNNT1/NRAP/MYH3/ANKRD1/MYF6/MYOD1/LMOD2/MYOG/MYL2/CSRP3/ACTA1/TMOD4/SGCZ
GOBP_MUSCLE_ORGAN_DEVELOPMENT	GOBP_MUSCLE_ORGAN_DEVELOPMENT	312	-0.625496	-1.83599	1e-10	3.386e-07	3.34421e-07	3334	tags=33%, list=17%, signal=28%	BCL2/ACTN3/FHL1/LAMA2/LEF1/DCN/CDON/ELN/SGCG/TWIST1/CNTF/EGR3/WNT5A/SGCD/MSC/CRYAB/SOX6/MAPK12/HBEGF/EGR2/MEF2C/PAX3/LIF/USP2/MSTN/ITGA11/ADGRB1/BMP2/PAX5/ALX4/ATF3/FOXC2/VAX1/MEOX2/SCX/CAPN3/TIFAB/WNT2/ACTC1/ANKRD33/MYH6/NPHS1/KEL/COL19A1/ZFPM2/NEURL1/FGF8/MYOM2/CENPF/HAND1/RYR1/TNNT2/PAX7/TCF23/MYOM1/POU4F1/SMTNL1/STAC3/MYMK/CAV3/SOX11/CHRNA1/PHOX2B/CAVIN4/MYBPC3/BMP10/TNNI3/TTN/LBX1/NEB/MYOZ1/…
GOBP_STRIATED_MUSCLE_CELL_DEVELOPMENT	GOBP_STRIATED_MUSCLE_CELL_DEVELOPMENT	102	-0.747053	-2.01818	3.02247e-09	6.82273e-06	6.73852e-06	1787	tags=36%, list=9%, signal=33%	CAPN3/ACTC1/MYH6/MYLK3/KEL/RYR1/TNNT2/STAC3/MYO18B/CAV3/BMP10/TTN/NEB/MYOZ1/LMOD3/CASQ1/MYF5/KLHL41/MYOZ2/TNNT3/SYNPO2L/TCAP/MYPN/ACTN2/KLHL40/TNNT1/NRAP/MYH3/ANKRD1/MYF6/MYOD1/LMOD2/MYOG/MYL2/CSRP3/ACTA1/TMOD4
GOCC_CONTRACTILE_FIBER	GOCC_CONTRACTILE_FIBER	230	-0.701486	-2.02637	1e-10	3.386e-07	3.34421e-07	1980	tags=30%, list=10%, signal=27%	FBP2/MYOZ3/SLC4A1/CASQ2/CAPN3/ACTC1/MYH6/HRC/CMYA5/MYOM2/STYXL2/RYR1/TNNT2/MYOM1/SMTNL1/LRRC39/MYO18B/IGFN1/TNNC2/ABRA/CAV3/CAVIN4/MYH1/MYBPC3/MYH7B/BMP10/TNNI3/TTN/NEB/MYOZ1/LMOD3/CASQ1/MYOT/MYLK2/TRIM54/SMPX/ANKRD2/KLHL41/MYOZ2/TNNI1/MYH8/MYOM3/TNNT3/TNNI2/TNNC1/MYLPF/SYNPO2L/TCAP/C10orf71/MYPN/ACTN2/KLHL40/TNNT1/NRAP/MYH3/ANKRD1/MYH7/MYL3/MYOD1/LMOD2/MYL2/CSRP3/MYH2/ACTA1/MYL1/TRIM63/CACNA1S/T…
GCAT
ID	Description	setSize	enrichmentScore	NES	pvalue	p.adjust	qvalues	rank	leading_edge	core_enrichment
GOBP_ADAPTIVE_IMMUNE_RESPONSE	GOBP_ADAPTIVE_IMMUNE_RESPONSE	412	-0.556795	-1.6824	1e-10	4.83643e-08	4.5218e-08	4746	tags=51%, list=24%, signal=39%	PAG1/C6/WAS/MR1/PRF1/IL4I1/LAT/UNC13D/TGFB1/CD55/IL18BP/RIF1/DENND1B/ICAM1/JAK2/TNFRSF1B/SERPING1/CD244/CD74/FCER1G/TLR4/HLA-DRB5/C1R/HLA-DQB1/CLEC10A/RIPK3/CLEC4A/AIRE/PLA2G4A/CD79B/IL12A/IFNA21/CLEC4D/IL6/ADAM17/C1QC/IFNE/EBI3/CYRIB/SMAD7/LILRB2/SLC22A13/RAG1/CD1C/SKAP1/FCGR1B/IFNA5/HLA-DQB2/LOXL3/LEF1/ADGRE1/CD70/JAG1/KLRC1/FYN/CFI/PDCD1/CCL19/LILRA1/LILRA6/CD247/LILRB5/HLA-DQA2/HMHB1/HAVCR2/C…
GOBP_COTRANSLATIONAL_PROTEIN_TARGETING_TO_MEMBRANE	GOBP_COTRANSLATIONAL_PROTEIN_TARGETING_TO_MEMBRANE	100	0.710725	2.6646	1e-10	4.83643e-08	4.5218e-08	3730	tags=79%, list=19%, signal=64%	SIL1/RPL13/RPS28/RPL36/RPS15/RPL36A/RPL18/RPS9/RPS10/RPS19/RPS21/RPL37A/RPL18A/ZFAND2B/RPL13A/RPLP2/RPL28/RPL26/RPL23A/RPL3/RPS5/RPS24/RPL11/RPL29/RPL38/UBA52/RPLP1/RPL10A/RPS27A/RPL24/RPL34/RPS29/RPS14/SSR2/RPS12/RPL27A/RPS17/RPL35/SEC61B/RPS16/RPL19/RPSA/RPL9/RPS4Y1/RPS11/RPS26/RPL32/RPL10/RPS8/RPL23/RPL37/RPL39/RPL35A/SEC61A1/RPS2/RPS3/RPLP0/RPS4X/RPL12/RPL27/RPL7A/RPL21/RPS6/RPL31/RPL8/SRP19/…
GOBP_DETECTION_OF_CHEMICAL_STIMULUS	GOBP_DETECTION_OF_CHEMICAL_STIMULUS	448	-0.549113	-1.66036	1e-10	4.83643e-08	4.5218e-08	1977	tags=38%, list=10%, signal=34%	OR56A4/OR13G1/GNAT2/OR6C2/OR2W1/OR2AK2/OR5AC2/OR10A3/OR1J1/FFAR4/OR5K3/OR13C4/OR51D1/CLEC7A/OR8J1/OR56A1/OR2AG2/TLR6/PDX1/FOXA2/LBP/OR2L5/OR8U1/OR1J2/OR3A3/TAS2R40/OR10AG1/OR5M11/OR52M1/OR1K1/TLR1/OR1E1/OR7G3/OR4D11/OR52K2/OR5C1/OR5A1/OR1J4/OR2F1/OR8D4/OR6K3/OR8K1/OR2J1/OR6B2/OR6J1/OR9A2/OR9A4/OR52N5/OR9Q1/TAS2R38/OR52K1/OR1E2/OR10H4/OR8B12/OR5M9/TAS2R50/OR5M10/OR7D4/OR6B1/OR9I1/OR52A1/OR5V1/OR4F…
GOBP_ESTABLISHMENT_OF_PROTEIN_LOCALIZATION_TO_ENDOPLASMIC_RETICULUM	GOBP_ESTABLISHMENT_OF_PROTEIN_LOCALIZATION_TO_ENDOPLASMIC_RETICULUM	114	0.664308	2.5549	1e-10	4.83643e-08	4.5218e-08	3730	tags=75%, list=19%, signal=61%	RPL13/RPS28/RPL36/HERPUD1/RPS15/RPL36A/RPL18/RPS9/RPS10/RPS19/RPS21/RPL37A/RPL18A/ZFAND2B/RPL13A/RPLP2/RPL28/SEC61G/RPL26/RPL23A/RPL3/SRPRB/RPS5/RPS24/RPL11/RPL29/RPL38/UBA52/RPLP1/RPL10A/RPS27A/RPL24/RPL34/RPS29/RPS14/RPS12/RPL27A/RPS17/RPL35/SEC61B/RPS16/RPL19/RPSA/RPL9/RPS4Y1/RPS11/RPS26/RPL32/RPL10/RPS8/CHMP4A/SGTA/RPL23/RPL37/RPL39/RPL35A/SEC61A1/RPS2/RPS3/RPLP0/RPS4X/RPL12/RPL27/RPL7A/RPL21…
GOBP_MITOCHONDRIAL_TRANSLATION	GOBP_MITOCHONDRIAL_TRANSLATION	134	0.625186	2.49645	1e-10	4.83643e-08	4.5218e-08	3915	tags=54%, list=20%, signal=43%	MRPL12/MRPL54/MRPL41/GADD45GIP1/AURKAIP1/MRPL52/COA3/MRPL23/MRPS12/MRPL27/MRPL17/MRPL55/CHCHD1/MRPL40/MRPL36/MRPL20/UQCC2/MRPL51/MRPS23/MRPS34/MRPL28/SARS2/MRPS26/MRPL14/MRPS24/NDUFA7/MRPL24/MRPL57/MRPL43/MRPS15/MTG1/MRPS18A/MRPS11/MRPS2/MRPL4/MRPL34/TUFM/MRPL21/MRPL2/MRPL58/C1QBP/TACO1/MRPS21/MPV17L2/MRPL46/MRPL48/MRPS36/MRPS9/MRPS18B/MRPL11/MRPS7/MTIF3/MRPL18/MRPL37/ERAL1/MRPL53/RPUSD3/MRPL38/M…

[truncated: 1 more sheets: S11]
